# Supplementary material for: SOX2 commands LIM homeobox transcription factors in choroid plexus development and tumorigenesis
Source: Neuro Oncol. 2025 Mar 25;27(8):2006–22. doi: 10.1093/neuonc/noaf085 (PMC12448815; doi:10.1093/neuonc/noaf085)
Supplement: noaf085_suppl_Supplementary_Table_S1 [file noaf085_suppl_supplementary_table_s1.xlsx]

## Sheet: Supplemental table 1 - all_mark
	Table S1. Gene expression in different cell clusters in a NOTCH-driven CPP.
	Gene Symbol	p-value	avg_log2FC	pct.1	pct.2	q-value	cluster	gene_diff		Identified previously in epithelial cells
	Adgrl4	0	3.87198	0.643	0.001	0	Endothelial	643		Identified previously in glial cells
	Erg	0	2.22219	0.5	0.001	0	Endothelial	500
	Sox17	0	1.87164	0.357	0	0	Endothelial	Inf
	Dipk2b	4.81933e-290	1.62582	0.286	0	1.55592e-285	Endothelial	Inf
	Ptprb	2.72807e-221	3.29391	0.571	0.003	8.80757e-217	Endothelial	190.333
	Pcdh17	1.14061e-217	2.73268	0.429	0.001	3.68246e-213	Endothelial	429
	Rasip1	1.16859e-186	2.1339	0.429	0.002	3.77279e-182	Endothelial	214.5
	Egfl7	6.4595e-139	4.04742	0.786	0.011	2.08545e-134	Endothelial	71.455
	Flt1	5.82355e-137	5.21398	0.786	0.012	1.88013e-132	Endothelial	65.5
	Tie1	1.4874e-116	1.21974	0.286	0.001	4.80206e-112	Endothelial	286
	Lef1	1.01134e-89	3.72909	0.714	0.016	3.2651e-85	Endothelial	44.625
	Rundc3b	8.56435e-85	3.91007	0.643	0.013	2.765e-80	Endothelial	49.462
	Cyyr1	5.79534e-69	3.33318	0.714	0.021	1.87102e-64	Endothelial	34
	Pecam1	5.79085e-60	2.78201	0.643	0.02	1.86958e-55	Endothelial	32.15
	Plcb1	1.35808e-56	3.56362	0.786	0.032	4.38455e-52	Endothelial	24.562
	Acer2	4.97908e-47	1.68189	0.286	0.005	1.6075e-42	Endothelial	57.2
	Rasgrf2	4.97908e-47	1.40799	0.286	0.005	1.6075e-42	Endothelial	57.2
	Emcn	5.6047e-36	2.88744	0.571	0.027	1.80948e-31	Endothelial	21.148
	Shank3	1.0708e-33	2.17358	0.429	0.016	3.45708e-29	Endothelial	26.812
	Ushbp1	5.49127e-33	1.5764	0.286	0.007	1.77286e-28	Endothelial	40.857
	Hmcn1	1.59454e-31	2.92412	0.643	0.039	5.14799e-27	Endothelial	16.487
	Filip1	2.83306e-31	2.02099	0.5	0.024	9.14652e-27	Endothelial	20.833
	Kank3	2.87747e-31	1.51603	0.357	0.012	9.28992e-27	Endothelial	29.75
	Mal	1.06026e-29	1.20713	0.286	0.008	3.42305e-25	Endothelial	35.75
	Fgd5	1.09084e-29	1.22628	0.286	0.008	3.52178e-25	Endothelial	35.75
	Sema3c	1.13837e-29	1.75531	0.286	0.008	3.67522e-25	Endothelial	35.75
	St6galnac3	2.57274e-28	2.78252	0.714	0.053	8.30609e-24	Endothelial	13.472
	Piezo2	3.80321e-28	2.33069	0.571	0.034	1.22787e-23	Endothelial	16.794
	Arap2	1.63945e-22	2.0069	0.571	0.044	5.29295e-18	Endothelial	12.977
	Fmo2	5.34488e-21	1.98631	0.357	0.018	1.7256e-16	Endothelial	19.833
	Pde8a	8.26533e-21	2.14504	0.5	0.036	2.66846e-16	Endothelial	13.889
	Pdgfb	8.49825e-21	1.94533	0.429	0.026	2.74366e-16	Endothelial	16.5
	Podxl	1.30271e-20	1.14655	0.286	0.012	4.20581e-16	Endothelial	23.833
	Slc7a5	2.38239e-20	3.1668	0.571	0.05	7.69153e-16	Endothelial	11.42
	Afap1l1	5.54009e-20	1.32721	0.429	0.027	1.78862e-15	Endothelial	15.889
	Tmtc2	9.89001e-20	4.00253	0.786	0.104	3.19299e-15	Endothelial	7.558
	Galnt18	4.92645e-19	1.60161	0.286	0.013	1.5905e-14	Endothelial	22
	Arhgap31	5.73885e-19	3.15016	0.786	0.105	1.85279e-14	Endothelial	7.486
	Eng	6.56576e-19	2.17546	0.5	0.04	2.11976e-14	Endothelial	12.5
	Sema6a	1.15961e-18	1.6952	0.429	0.029	3.74379e-14	Endothelial	14.793
	Mcf2l	3.26141e-18	2.10571	0.643	0.073	1.05294e-13	Endothelial	8.808
	9630028H03Rik	3.64355e-18	1.49065	0.286	0.013	1.17632e-13	Endothelial	22
	Lama3	6.36535e-18	2.13995	0.571	0.057	2.05505e-13	Endothelial	10.018
	Dnm3	1.54398e-17	3.03656	0.5	0.044	4.98473e-13	Endothelial	11.364
	Calcrl	3.07751e-17	2.37404	0.643	0.076	9.93573e-13	Endothelial	8.461
	Klf2	1.04316e-16	2.28217	0.357	0.023	3.36785e-12	Endothelial	15.522
	Ebf1	1.62182e-16	2.78816	0.714	0.092	5.23604e-12	Endothelial	7.761
	Abcg2	1.94469e-16	3.10302	0.643	0.082	6.27843e-12	Endothelial	7.841
	Rapgef5	4.2884e-16	2.17616	0.571	0.059	1.38451e-11	Endothelial	9.678
	Efr3b	7.29518e-16	1.36161	0.286	0.016	2.35525e-11	Endothelial	17.875
	Zbtb46	2.13174e-15	2.14541	0.643	0.087	6.88231e-11	Endothelial	7.391
	Entpd1	4.05524e-15	2.52578	0.5	0.049	1.30923e-10	Endothelial	10.204
	Rbpms	4.2165e-15	2.88883	0.643	0.087	1.3613e-10	Endothelial	7.391
	Prkch	8.26231e-15	2.65263	0.5	0.051	2.66749e-10	Endothelial	9.804
	Cdh5	4.76833e-14	1.49132	0.357	0.028	1.53946e-09	Endothelial	12.75
	Plpp1	5.13316e-14	2.81104	0.5	0.056	1.65724e-09	Endothelial	8.929
	Plekhg1	2.60288e-13	2.71233	0.857	0.213	8.40339e-09	Endothelial	4.023
	Hspg2	3.71836e-13	2.15896	0.429	0.043	1.20047e-08	Endothelial	9.977
	Nxpe2	6.75844e-13	2.3778	0.429	0.044	2.18196e-08	Endothelial	9.75
	Unc13c	9.52672e-13	2.13181	0.357	0.03	3.0757e-08	Endothelial	11.9
	Igfbp7	1.01856e-12	3.79221	0.714	0.139	3.28843e-08	Endothelial	5.137
	Elmo1	1.01414e-11	1.5201	0.857	0.167	3.27415e-07	Endothelial	5.132
	Hspa12b	1.62448e-11	1.12662	0.286	0.022	5.24462e-07	Endothelial	13
	Klf7	3.82085e-10	2.02865	0.643	0.128	1.23356e-05	Endothelial	5.023
	Ets1	4.06642e-10	2.24994	0.429	0.057	1.31284e-05	Endothelial	7.526
	Adgrl2	4.38643e-10	1.66747	0.429	0.056	1.41616e-05	Endothelial	7.661
	Adamts9	5.99318e-10	2.76132	0.429	0.059	1.9349e-05	Endothelial	7.271
	Ramp2	1.37916e-09	1.18177	0.286	0.027	4.45262e-05	Endothelial	10.593
	Tek	1.75316e-09	2.44018	0.429	0.062	5.66008e-05	Endothelial	6.919
	Hdac7	2.51125e-09	1.99566	0.786	0.237	8.10756e-05	Endothelial	3.316
	Dgkh	4.89429e-09	1.68872	0.5	0.088	0.000158012	Endothelial	5.682
	Ica1	9.38967e-09	2.04191	0.429	0.067	0.000303146	Endothelial	6.403
	Tcim	1.03143e-08	2.03721	0.286	0.03	0.000332996	Endothelial	9.533
	Clec2d	1.50485e-08	2.11972	0.643	0.155	0.000485839	Endothelial	4.148
	Cmip	1.56992e-08	1.3759	0.571	0.106	0.000506848	Endothelial	5.387
	Lims2	1.71393e-08	1.14268	0.286	0.03	0.000553343	Endothelial	9.533
	Rnf220	2.86379e-08	2.90759	0.643	0.175	0.000924575	Endothelial	3.674
	Plpp3	3.24263e-08	3.20522	0.643	0.172	0.00104688	Endothelial	3.738
	Adgre5	4.99649e-08	1.31826	0.286	0.032	0.00161312	Endothelial	8.937
	Srgn	9.04857e-08	1.13531	0.286	0.033	0.00292133	Endothelial	8.667
	Gm42418	9.14231e-08	0.948653	1	1	0.0029516	Endothelial	1
	Apbb2	9.2674e-08	1.97977	0.929	0.588	0.00299198	Endothelial	1.58
	Fli1	1.31529e-07	2.14892	0.643	0.178	0.00424643	Endothelial	3.612
	Arl15	2.48259e-07	3.50126	0.857	0.523	0.00801504	Endothelial	1.639
	Rhobtb1	2.74449e-07	1.50026	0.357	0.054	0.00886059	Endothelial	6.611
	Rasgrp3	4.01733e-07	1.25782	0.286	0.035	0.01297	Endothelial	8.171
	Inf2	4.46799e-07	1.16507	0.286	0.037	0.0144249	Endothelial	7.73
	Auts2	4.49697e-07	1.92782	0.786	0.271	0.0145185	Endothelial	2.9
	Csgalnact1	6.98146e-07	1.83194	0.429	0.086	0.0225396	Endothelial	4.988
	Pde7b	8.93486e-07	2.13119	0.643	0.189	0.0288462	Endothelial	3.402
	Ralgps2	9.20902e-07	1.92889	0.643	0.208	0.0297313	Endothelial	3.091
	Lama4	1.25622e-06	1.80021	0.357	0.061	0.0405571	Endothelial	5.852
	Nav1	1.28173e-06	2.22776	0.429	0.088	0.0413806	Endothelial	4.875
	Tshz2	1.43793e-06	2.68049	0.643	0.212	0.0464235	Endothelial	3.033
	Atp10a	1.69238e-06	2.7068	0.357	0.062	0.0546385	Endothelial	5.758
	Lrrfip1	2.89367e-06	1.56071	0.5	0.125	0.093422	Endothelial	4
	Itih5	3.32317e-06	2.02018	0.5	0.131	0.107288	Endothelial	3.817
	Cd200	3.51956e-06	1.5753	0.357	0.066	0.113629	Endothelial	5.409
	Fryl	4.63975e-06	2.27377	0.714	0.333	0.149794	Endothelial	2.144
	Sp100	5.17219e-06	1.50789	0.429	0.091	0.166984	Endothelial	4.714
	Clic4	6.53493e-06	1.16034	0.5	0.122	0.21098	Endothelial	4.098
	St3gal4	6.88234e-06	1.96866	0.643	0.237	0.222196	Endothelial	2.713
	Ppp1r13b	9.01446e-06	1.47343	0.643	0.233	0.291032	Endothelial	2.76
	Ivns1abp	9.45011e-06	2.55472	0.5	0.14	0.305097	Endothelial	3.571
	Dock4	1.10743e-05	1.86542	0.786	0.388	0.357534	Endothelial	2.026
	Hecw2	1.19257e-05	2.01669	0.429	0.105	0.385023	Endothelial	4.086
	St8sia4	1.46728e-05	1.45387	0.286	0.046	0.473711	Endothelial	6.217
	Hjurp	1.58114e-05	1.52688	0.5	0.15	0.510472	Endothelial	3.333
	Ttr	1.60074e-05	0.644054	1	1	0.516798	Endothelial	1
	B4galt5	2.06577e-05	1.04368	0.286	0.048	0.666933	Endothelial	5.958
	Adgrf5	2.52037e-05	1.90177	0.429	0.114	0.813703	Endothelial	3.763
	Dop1b	2.71191e-05	1.31459	0.5	0.151	0.875539	Endothelial	3.311
	Nrp1	2.95228e-05	2.16901	0.571	0.188	0.953144	Endothelial	3.037
	Prickle2	3.36495e-05	2.0671	0.5	0.153	1	Endothelial	3.268
	9330175M20Rik	3.59832e-05	1.63618	0.357	0.078	1	Endothelial	4.577
	A430090L17Rik	4.84611e-05	1.77906	0.357	0.081	1	Endothelial	4.407
	Gm12002	4.98095e-05	1.49127	0.286	0.054	1	Endothelial	5.296
	Ppp3ca	6.07706e-05	1.48243	0.857	0.641	1	Endothelial	1.337
	Ptpn14	6.22197e-05	1.88881	0.5	0.167	1	Endothelial	2.994
	Angptl1	6.81436e-05	1.43568	0.357	0.085	1	Endothelial	4.2
	Dlc1	7.34661e-05	1.4497	0.714	0.357	1	Endothelial	2
	Gm15738	8.878e-05	2.01585	0.571	0.238	1	Endothelial	2.399
	Fry	0.000102717	1.29217	0.571	0.208	1	Endothelial	2.745
	Kcnq1	0.000105698	1.5293	0.286	0.058	1	Endothelial	4.931
	Ehd4	0.000123758	1.41158	0.429	0.121	1	Endothelial	3.545
	Gja1	0.000136821	1.44076	0.357	0.088	1	Endothelial	4.057
	Pltp	0.000141441	1.44225	0.286	0.058	1	Endothelial	4.931
	Tjp1	0.000152187	1.5366	0.714	0.404	1	Endothelial	1.767
	Ldlrad3	0.0001578	1.46685	0.286	0.059	1	Endothelial	4.847
	Cttnbp2	0.000169404	1.3433	0.357	0.091	1	Endothelial	3.923
	Limch1	0.00017912	1.66818	0.643	0.31	1	Endothelial	2.074
	Fermt2	0.000180749	1.20074	0.714	0.407	1	Endothelial	1.754
	Ncam2	0.000209434	1.3037	0.286	0.059	1	Endothelial	4.847
	Sh3bp5	0.000311911	1.36331	0.429	0.142	1	Endothelial	3.021
	Nfib	0.000331065	1.39114	0.857	0.725	1	Endothelial	1.182
	Usp54	0.00033549	1.54636	0.571	0.27	1	Endothelial	2.115
	Efnb2	0.000346781	1.89854	0.286	0.065	1	Endothelial	4.4
	Paqr5	0.000359868	1.75589	0.357	0.101	1	Endothelial	3.535
	Insr	0.000404985	2.30148	0.643	0.41	1	Endothelial	1.568
	Gm32036	0.000409905	0.981746	0.286	0.061	1	Endothelial	4.689
	Eif3f	0.000409936	1.19118	0.286	0.066	1	Endothelial	4.333
	Ttpal	0.000423495	1.00431	0.286	0.065	1	Endothelial	4.4
	4931406P16Rik	0.000423768	1.71333	0.571	0.28	1	Endothelial	2.039
	Fyn	0.000441794	1.40172	0.286	0.066	1	Endothelial	4.333
	Tcf4	0.000500357	1.34395	0.857	0.844	1	Endothelial	1.015
	Rin3	0.000513963	0.971095	0.286	0.066	1	Endothelial	4.333
	Prag1	0.000561787	0.857856	0.286	0.065	1	Endothelial	4.4
	Fut8	0.000596272	1.39566	0.571	0.265	1	Endothelial	2.155
	AY036118	0.000598681	0.771524	1	0.995	1	Endothelial	1.005
	Mrtfb	0.000636416	1.58221	0.571	0.298	1	Endothelial	1.916
	Nebl	0.000695445	0.0958106	0.143	0.668	1	Endothelial	0.214
	4931422A03Rik	0.000718659	1.18086	0.357	0.106	1	Endothelial	3.368
	Eml6	0.000726721	1.19842	0.429	0.14	1	Endothelial	3.064
	Anxa3	0.000754206	1.15547	0.286	0.068	1	Endothelial	4.206
	Ptprg	0.000765815	1.96027	0.786	0.737	1	Endothelial	1.066
	Mindy2	0.000771523	1.18225	0.429	0.153	1	Endothelial	2.804
	Mpzl1	0.000845907	1.5093	0.357	0.109	1	Endothelial	3.275
	Itga1	0.000857388	1.40693	0.429	0.156	1	Endothelial	2.75
	Tmsb4x	0.000912927	0.801535	0.571	0.228	1	Endothelial	2.504
	Kremen1	0.000947846	0.923822	0.357	0.106	1	Endothelial	3.368
	Ndufs8	0.00100721	0.97079	0.286	0.073	1	Endothelial	3.918
	Hlf	0.00104373	1.10185	0.5	0.205	1	Endothelial	2.439
	Ptprm	0.00107956	1.56107	0.857	0.748	1	Endothelial	1.146
	Tspan18	0.00110637	1.12656	0.286	0.073	1	Endothelial	3.918
	Plekha1	0.00113082	1.17521	0.357	0.109	1	Endothelial	3.275
	Rgs3	0.00117071	1.1237	0.286	0.074	1	Endothelial	3.865
	Afdn	0.001248	1.14958	0.643	0.368	1	Endothelial	1.747
	Spock2	0.00125338	1.68791	0.357	0.118	1	Endothelial	3.025
	Rasal2	0.00131502	1.74336	0.643	0.418	1	Endothelial	1.538
	Eogt	0.0013956	1.49111	0.357	0.118	1	Endothelial	3.025
	Arhgap29	0.0014498	1.49622	0.571	0.32	1	Endothelial	1.784
	Epb41l4a	0.00154898	0.893935	0.286	0.076	1	Endothelial	3.763
	Tm2d3	0.00156085	1.12154	0.357	0.117	1	Endothelial	3.051
	Mast4	0.00157646	1.60331	0.643	0.426	1	Endothelial	1.509
	Ypel2	0.0015887	1.13521	0.286	0.076	1	Endothelial	3.763
	Trpm7	0.00161388	0.861643	0.857	0.587	1	Endothelial	1.46
	Tspan13	0.00165455	1.11064	0.286	0.077	1	Endothelial	3.714
	Rbm22	0.00165525	1.21618	0.286	0.079	1	Endothelial	3.62
	Epn2	0.00166913	1.32875	0.571	0.307	1	Endothelial	1.86
	Fgf13	0.00173301	1.08353	0.286	0.071	1	Endothelial	4.028
	Tasor	0.00174619	0.849657	0.643	0.351	1	Endothelial	1.832
	Vim	0.00178716	0.98117	0.429	0.164	1	Endothelial	2.616
	Qrsl1	0.00183937	1.01684	0.286	0.078	1	Endothelial	3.667
	Ctnnd1	0.00205357	0.94116	0.714	0.481	1	Endothelial	1.484
	Rpl38	0.00252023	1.16283	0.5	0.234	1	Endothelial	2.137
	Scarb1	0.00257555	1.6426	0.357	0.127	1	Endothelial	2.811
	Myh9	0.00265632	1.13828	0.643	0.413	1	Endothelial	1.557
	Dock1	0.00269747	1.61341	0.643	0.492	1	Endothelial	1.307
	Lcorl	0.00278578	1.09131	0.429	0.168	1	Endothelial	2.554
	Bcr	0.00278716	1.09036	0.357	0.126	1	Endothelial	2.833
	Snrk	0.00316105	2.35905	0.5	0.276	1	Endothelial	1.812
	Sptbn1	0.00342629	1.40542	0.786	0.577	1	Endothelial	1.362
	Dennd5b	0.003456	1.28721	0.429	0.178	1	Endothelial	2.41
	Dock9	0.00359528	1.1351	0.714	0.566	1	Endothelial	1.261
	Plxna2	0.00378249	0.897142	0.429	0.168	1	Endothelial	2.554
	Selenop	0.00408492	0.920916	0.357	0.124	1	Endothelial	2.879
	Hmbox1	0.00426083	1.00453	0.571	0.329	1	Endothelial	1.736
	Rps23	0.00431548	1.34503	0.571	0.338	1	Endothelial	1.689
	B430010I23Rik	0.00433612	1.62939	0.429	0.194	1	Endothelial	2.211
	Tspan5	0.0043585	0.885223	0.786	0.642	1	Endothelial	1.224
	Pam	0.00443619	1.34662	0.571	0.333	1	Endothelial	1.715
	4930581F22Rik	0.00477523	1.06946	0.5	0.246	1	Endothelial	2.033
	Kdr	0.00501613	2.04839	0.357	0.141	1	Endothelial	2.532
	Prex2	0.00503065	1.41302	0.643	0.545	1	Endothelial	1.18
	Lifr	0.00526064	0.998371	0.429	0.182	1	Endothelial	2.357
	Gm29237	0.00526955	0.952724	0.286	0.092	1	Endothelial	3.109
	2900026A02Rik	0.00540045	1.3943	0.286	0.094	1	Endothelial	3.043
	Stra6	0.00541356	1.23632	0.286	0.094	1	Endothelial	3.043
	Zc3hav1	0.005462	0.929049	0.286	0.087	1	Endothelial	3.287
	Prkd3	0.00558407	1.03315	0.286	0.089	1	Endothelial	3.213
	Col4a1	0.00580962	1.85812	0.357	0.145	1	Endothelial	2.462
	Myo1d	0.0058198	1.36359	0.429	0.201	1	Endothelial	2.134
	Phlpp1	0.00591508	1.56391	0.643	0.507	1	Endothelial	1.268
	Rps15	0.00604254	1.18053	0.5	0.266	1	Endothelial	1.88
	Ick	0.00607028	0.78164	0.286	0.09	1	Endothelial	3.178
	Slco1a4	0.00613759	2.53588	0.5	0.3	1	Endothelial	1.667
	Nbea	0.00658483	0.919509	0.714	0.609	1	Endothelial	1.172
	Gm45509	0.0067771	1.10075	0.286	0.096	1	Endothelial	2.979
	Fbxl7	0.0067854	1.69161	0.357	0.142	1	Endothelial	2.514
	Myo6	0.00687806	1.25498	0.571	0.358	1	Endothelial	1.595
	Jam3	0.00688395	1.27065	0.5	0.294	1	Endothelial	1.701
	Map4	0.00699002	1.06794	0.571	0.355	1	Endothelial	1.608
	Peli1	0.0070821	0.95056	0.571	0.341	1	Endothelial	1.674
	Pakap.1	0.00714373	1.33009	0.5	0.273	1	Endothelial	1.832
	Ppia	0.00720486	0.734752	0.714	0.528	1	Endothelial	1.352
	Hsp90ab1	0.00732629	0.775276	0.714	0.583	1	Endothelial	1.225
	Smad1	0.00775839	1.40374	0.286	0.096	1	Endothelial	2.979
	Mndal	0.00776682	0.567374	0.286	0.084	1	Endothelial	3.405
	Acot8	0.00785391	0.916276	0.286	0.098	1	Endothelial	2.918
	Id1	0.00883327	0.878955	0.714	0.558	1	Endothelial	1.28
	Stk38	0.00892046	1.12362	0.571	0.384	1	Endothelial	1.487
	2024-09-07	0.00912396	1.62006	0.571	0.396	1	Endothelial	1.442
	Chchd2	0.00923136	0.929292	0.571	0.345	1	Endothelial	1.655
	Hip1	0.00937747	1.56227	0.5	0.283	1	Endothelial	1.767
	Kirrel3	0.00938458	0.819838	0.286	0.094	1	Endothelial	3.043
	Btbd9	0.00958723	1.10873	0.714	0.601	1	Endothelial	1.188
	Cd47	0.00960653	1.29462	0.429	0.201	1	Endothelial	2.134
	Zfyve9	0.00987223	1.04885	0.571	0.399	1	Endothelial	1.431
	Htr2c	0	3.96285	0.991	0.508	0	Epithelial	1.951
	Esrrg	0	2.65937	0.986	0.345	0	Epithelial	2.858
	Fras1	0	2.84836	0.954	0.217	0	Epithelial	4.396
	Enpp2	0	2.22342	0.999	0.989	0	Epithelial	1.01
	Trpm3	0	2.36963	0.996	0.683	0	Epithelial	1.458
	Tmem72	0	2.33963	0.939	0.232	0	Epithelial	4.047
	Otx2os1	0	2.48266	0.961	0.245	0	Epithelial	3.922
	Frmpd4	0	2.24274	0.981	0.395	0	Epithelial	2.484
	Erbb4	0	2.51263	0.966	0.294	0	Epithelial	3.286
	Grm8	0	2.62931	0.945	0.242	0	Epithelial	3.905
	Pip5k1b	0	2.37209	0.938	0.265	0	Epithelial	3.54
	Slit2	0	1.90491	0.988	0.464	0	Epithelial	2.129
	Vat1l	0	2.29177	0.88	0.2	0	Epithelial	4.4
	Grip1	0	2.51381	0.932	0.289	0	Epithelial	3.225
	Wdr17	0	2.16233	0.967	0.301	0	Epithelial	3.213
	Tmem108	0	2.35458	0.902	0.232	0	Epithelial	3.888
	Slc4a10	0	1.59079	0.974	0.429	0	Epithelial	2.27
	Tenm4	0	1.94148	0.929	0.251	0	Epithelial	3.701
	C330002G04Rik	0	2.12685	0.845	0.153	0	Epithelial	5.523
	Plcl1	0	1.66523	0.971	0.561	0	Epithelial	1.731
	Lmx1a	0	1.73488	0.948	0.269	0	Epithelial	3.524
	Atp2b2	0	1.80372	0.884	0.242	0	Epithelial	3.653
	Clic6	0	1.73924	0.905	0.295	0	Epithelial	3.068
	Gm36388	0	2.01719	0.821	0.127	0	Epithelial	6.465
	Sgk1	0	1.74239	0.91	0.33	0	Epithelial	2.758
	Glis3	0	1.61208	0.976	0.379	0	Epithelial	2.575
	Cacnb4	0	1.67862	0.956	0.331	0	Epithelial	2.888
	Prdm16	0	2.08529	0.8	0.141	0	Epithelial	5.674
	Mecom	0	2.46615	0.799	0.167	0	Epithelial	4.784
	Nav3	2.30561e-307	2.00992	0.867	0.251	7.44366e-303	Epithelial	3.454
	Slit3	2.13891e-302	2.13125	0.785	0.119	6.90546e-298	Epithelial	6.597
	Tsc22d1	6.70149e-294	1.55886	0.93	0.448	2.16358e-289	Epithelial	2.076
	Fap	1.37398e-292	1.86344	0.817	0.189	4.4359e-288	Epithelial	4.323
	Stox2	1.97068e-290	1.50228	0.956	0.33	6.36235e-286	Epithelial	2.897
	Zfp385b	9.5472e-286	1.6284	0.834	0.183	3.08231e-281	Epithelial	4.557
	Maob	2.41587e-284	1.75627	0.939	0.471	7.79964e-280	Epithelial	1.994
	Unc13b	3.08299e-275	1.74139	0.832	0.261	9.95344e-271	Epithelial	3.188
	Frem1	1.49331e-274	1.58868	0.807	0.173	4.82115e-270	Epithelial	4.665
	Itpr1	1.12289e-271	1.33957	0.962	0.536	3.62527e-267	Epithelial	1.795
	Nxn	4.30656e-271	1.48475	0.946	0.449	1.39037e-266	Epithelial	2.107
	Col8a1	1.16556e-270	1.54035	0.889	0.303	3.763e-266	Epithelial	2.934
	Car12	1.17913e-267	1.74997	0.778	0.18	3.80683e-263	Epithelial	4.322
	Nckap5	1.21261e-266	1.44363	0.902	0.237	3.9149e-262	Epithelial	3.806
	Cab39l	2.27063e-261	1.50845	0.904	0.439	7.33073e-257	Epithelial	2.059
	Pdzd2	1.80369e-258	1.57763	0.838	0.264	5.82321e-254	Epithelial	3.174
	Lrp1b	9.30628e-257	1.63342	0.919	0.318	3.00453e-252	Epithelial	2.89
	Col9a3	1.38648e-254	1.66961	0.742	0.14	4.47625e-250	Epithelial	5.3
	Bmpr1b	3.5113e-254	2.28934	0.671	0.087	1.13362e-249	Epithelial	7.713
	Sox6	5.62756e-252	1.29937	0.929	0.258	1.81686e-247	Epithelial	3.601
	Gm48742	4.32454e-251	1.34129	0.965	0.442	1.39618e-246	Epithelial	2.183
	Nhsl2	9.74041e-250	1.47536	0.889	0.355	3.14469e-245	Epithelial	2.504
	Dusp15	2.83865e-248	1.67941	0.713	0.112	9.16458e-244	Epithelial	6.366
	Stard13	1.0916e-247	1.18795	0.972	0.675	3.52425e-243	Epithelial	1.44
	Abhd2	1.97248e-245	1.49654	0.849	0.304	6.36816e-241	Epithelial	2.793
	Slc4a5	2.27013e-245	1.65154	0.781	0.2	7.3291e-241	Epithelial	3.905
	Magi2	3.74773e-244	1.37083	0.954	0.443	1.20995e-239	Epithelial	2.153
	Mapk4	3.0223e-243	1.77382	0.728	0.151	9.7575e-239	Epithelial	4.821
	Nmnat2	5.52569e-243	1.89367	0.771	0.202	1.78397e-238	Epithelial	3.817
	Agbl4	2.8151e-238	1.34125	0.888	0.245	9.08854e-234	Epithelial	3.624
	Sulf1	3.58838e-238	1.62427	0.872	0.35	1.15851e-233	Epithelial	2.491
	Sema6d	1.32792e-236	1.42568	0.874	0.321	4.2872e-232	Epithelial	2.723
	Pcdh7	2.93552e-235	1.37432	0.832	0.238	9.47732e-231	Epithelial	3.496
	Asic2	1.96998e-231	2.23461	0.675	0.121	6.36007e-227	Epithelial	5.579
	Abca4	6.53299e-231	1.25064	0.853	0.264	2.10918e-226	Epithelial	3.231
	Otx2	1.14499e-225	1.42046	0.758	0.187	3.69661e-221	Epithelial	4.053
	Efna5	2.55255e-225	1.46347	0.818	0.261	8.24091e-221	Epithelial	3.134
	Clmn	2.0588e-224	1.41399	0.785	0.238	6.64685e-220	Epithelial	3.298
	Rmst	2.04045e-221	0.926865	0.973	0.286	6.58758e-217	Epithelial	3.402
	Pde3a	2.49202e-216	1.67227	0.774	0.227	8.04549e-212	Epithelial	3.41
	Atp1b1	1.6402e-213	1.24284	0.902	0.495	5.29539e-209	Epithelial	1.822
	Sgms2	3.0108e-213	1.41688	0.742	0.196	9.72038e-209	Epithelial	3.786
	Brinp1	2.34065e-212	2.202	0.655	0.126	7.55679e-208	Epithelial	5.198
	Tbc1d9	2.40673e-211	1.17353	0.927	0.508	7.77013e-207	Epithelial	1.825
	Clec18a	1.17001e-208	1.40993	0.591	0.06	3.77739e-204	Epithelial	9.85
	Arsg	5.24025e-208	1.4381	0.689	0.151	1.69181e-203	Epithelial	4.563
	Slco1c1	1.41368e-207	1.43559	0.794	0.253	4.56405e-203	Epithelial	3.138
	Dtna	6.33641e-207	1.24821	0.836	0.269	2.04571e-202	Epithelial	3.108
	Cadm2	1.59025e-204	1.19574	0.802	0.247	5.13414e-200	Epithelial	3.247
	Shroom3	8.7138e-204	1.30089	0.82	0.284	2.81325e-199	Epithelial	2.887
	Ccdc141	1.38551e-203	1.28289	0.785	0.236	4.47311e-199	Epithelial	3.326
	Ror1	1.03422e-200	1.16904	0.918	0.435	3.33899e-196	Epithelial	2.11
	Thrb	4.69182e-200	1.295	0.849	0.358	1.51475e-195	Epithelial	2.372
	Etl4	1.2444e-199	1.23152	0.832	0.306	4.01756e-195	Epithelial	2.719
	Msi2	4.04114e-199	0.930236	0.979	0.714	1.30468e-194	Epithelial	1.371
	Daam1	1.18319e-198	1.27406	0.837	0.351	3.81994e-194	Epithelial	2.385
	Samd12	2.35599e-196	1.48796	0.64	0.11	7.60632e-192	Epithelial	5.818
	Ptprm	3.75288e-196	1.20382	0.869	0.417	1.21162e-191	Epithelial	2.084
	2024-09-10	9.58509e-194	1.289	0.705	0.18	3.09455e-189	Epithelial	3.917
	Cntn1	1.21862e-193	1.45199	0.699	0.177	3.93433e-189	Epithelial	3.949
	Thsd7a	4.75115e-193	1.48246	0.73	0.204	1.53391e-188	Epithelial	3.578
	Notch2	3.47921e-191	1.12293	0.896	0.463	1.12326e-186	Epithelial	1.935
	Rapgef4	2.62469e-190	1.10704	0.896	0.388	8.4738e-186	Epithelial	2.309
	Rora	1.22625e-188	1.02869	0.984	0.639	3.95894e-184	Epithelial	1.54
	Stk39	6.7242e-185	1.08133	0.932	0.488	2.17091e-180	Epithelial	1.91
	Ablim1	2.49181e-182	1.08707	0.821	0.309	8.04482e-178	Epithelial	2.657
	Stim2	3.20699e-181	1.16773	0.829	0.373	1.03538e-176	Epithelial	2.223
	Naaladl2	2.92651e-180	1.10701	0.897	0.411	9.44823e-176	Epithelial	2.182
	Prtg	6.73528e-180	1.24843	0.728	0.224	2.17448e-175	Epithelial	3.25
	Ttll5	7.19124e-180	1.00561	0.847	0.307	2.32169e-175	Epithelial	2.759
	Zfp521	1.70425e-178	1.2228	0.823	0.353	5.50219e-174	Epithelial	2.331
	Pld5	2.19792e-178	1.15964	0.701	0.176	7.09597e-174	Epithelial	3.983
	3100003L05Rik	2.4835e-178	1.68244	0.533	0.055	8.01797e-174	Epithelial	9.691
	Ptprg	7.33934e-177	1.11316	0.861	0.399	2.36951e-172	Epithelial	2.158
	Thsd7b	1.19735e-175	1.58447	0.5	0.034	3.86563e-171	Epithelial	14.706
	Cntnap2	2.40969e-175	0.902714	0.852	0.359	7.7797e-171	Epithelial	2.373
	Tmem132d	1.54132e-174	1.85592	0.5	0.038	4.97615e-170	Epithelial	13.158
	Exoc4	7.78914e-170	0.962063	0.938	0.681	2.51473e-165	Epithelial	1.377
	Bmp6	1.33839e-169	0.983311	0.852	0.327	4.32098e-165	Epithelial	2.606
	Grb14	4.69162e-165	1.23976	0.643	0.156	1.51469e-160	Epithelial	4.122
	Id3	8.22059e-164	1.16182	0.882	0.493	2.65402e-159	Epithelial	1.789
	Baiap2l1	3.62049e-163	1.2144	0.607	0.134	1.16887e-158	Epithelial	4.53
	Rbm47	8.66244e-163	1.03845	0.901	0.488	2.79667e-158	Epithelial	1.846
	Rgs6	6.10342e-162	1.01819	0.784	0.237	1.97049e-157	Epithelial	3.308
	Atp6v0b	6.18938e-162	0.965148	0.944	0.648	1.99824e-157	Epithelial	1.457
	Sntb1	8.67495e-162	1.30047	0.554	0.091	2.80071e-157	Epithelial	6.088
	Slc12a2	9.2119e-162	0.9672	0.93	0.579	2.97406e-157	Epithelial	1.606
	Prkcq	1.05656e-160	1.28346	0.523	0.07	3.41109e-156	Epithelial	7.471
	Cyp4f15	3.37354e-160	1.14714	0.549	0.09	1.08915e-155	Epithelial	6.1
	Klf12	4.52374e-160	0.946206	0.868	0.398	1.46049e-155	Epithelial	2.181
	Rnf152	2.78484e-158	1.20046	0.564	0.098	8.99087e-154	Epithelial	5.755
	Specc1	2.85195e-158	1.42504	0.808	0.443	9.20753e-154	Epithelial	1.824
	Palmd	1.79155e-157	1.20748	0.584	0.123	5.78402e-153	Epithelial	4.748
	Map1b	1.80016e-157	1.34801	0.749	0.286	5.8118e-153	Epithelial	2.619
	Cux2	3.15959e-157	1.17925	0.606	0.136	1.02007e-152	Epithelial	4.456
	Lgi1	8.26185e-153	0.967842	0.771	0.262	2.66734e-148	Epithelial	2.943
	Gm50011	1.71398e-151	1.18093	0.44	0.026	5.53357e-147	Epithelial	16.923
	Kalrn	1.15806e-149	1.05953	0.655	0.185	3.7388e-145	Epithelial	3.541
	Pcbp3	1.093e-148	1.14896	0.578	0.132	3.52875e-144	Epithelial	4.379
	Gm29266	2.51143e-148	0.958101	0.713	0.204	8.10814e-144	Epithelial	3.495
	Eda	5.7294e-147	1.34783	0.639	0.186	1.84974e-142	Epithelial	3.435
	Slc16a2	2.86346e-146	1.11288	0.702	0.251	9.24469e-142	Epithelial	2.797
	Plce1	3.6354e-145	0.850927	0.852	0.341	1.17369e-140	Epithelial	2.499
	Fam110b	8.57676e-145	1.23283	0.672	0.235	2.76901e-140	Epithelial	2.86
	Cachd1	2.56648e-144	0.87798	0.783	0.306	8.28589e-140	Epithelial	2.559
	Nav2	5.2316e-141	1.11245	0.832	0.391	1.68902e-136	Epithelial	2.128
	Nr6a1	6.75186e-141	1.01299	0.815	0.383	2.17984e-136	Epithelial	2.128
	Ccdc85a	3.53884e-140	1.26006	0.559	0.125	1.14252e-135	Epithelial	4.472
	Plekha7	5.77452e-140	1.04568	0.585	0.14	1.8643e-135	Epithelial	4.179
	Gm28376	2.38797e-139	1.44085	0.527	0.098	7.70955e-135	Epithelial	5.378
	A830018L16Rik	1.49805e-137	1.79688	0.426	0.034	4.83646e-133	Epithelial	12.529
	Lepr	9.63736e-137	1.04345	0.556	0.123	3.11142e-132	Epithelial	4.52
	2610307P16Rik	1.59213e-134	0.991831	0.726	0.277	5.14019e-130	Epithelial	2.621
	Pcolce2	2.54185e-133	1.24106	0.514	0.1	8.20636e-129	Epithelial	5.14
	Gm4876	4.20921e-133	0.917	0.769	0.311	1.35894e-128	Epithelial	2.473
	Spata13	8.37336e-133	0.964625	0.66	0.218	2.70334e-128	Epithelial	3.028
	1810034E14Rik	1.09862e-132	1.12136	0.557	0.134	3.54689e-128	Epithelial	4.157
	Cpne4	1.95364e-132	2.11198	0.449	0.064	6.30731e-128	Epithelial	7.016
	Ppfibp2	1.90481e-131	1.0162	0.653	0.212	6.14968e-127	Epithelial	3.08
	Nhsl1	1.34383e-130	0.960365	0.711	0.269	4.33856e-126	Epithelial	2.643
	Wwc1	1.57852e-130	0.768544	0.729	0.24	5.09625e-126	Epithelial	3.038
	L3mbtl3	2.16338e-130	0.997517	0.663	0.218	6.98449e-126	Epithelial	3.041
	Kank1	3.55905e-130	0.774602	0.734	0.253	1.14904e-125	Epithelial	2.901
	Npas3	1.05118e-129	0.542632	0.853	0.316	3.39375e-125	Epithelial	2.699
	Malat1	3.19108e-129	0.54242	1	1	1.03024e-124	Epithelial	1
	Epas1	5.77992e-129	0.938716	0.775	0.345	1.86605e-124	Epithelial	2.246
	Abca5	3.37852e-128	1.00921	0.581	0.16	1.09075e-123	Epithelial	3.631
	Kcnj13	1.35861e-127	1.06804	0.615	0.184	4.38628e-123	Epithelial	3.342
	Sytl2	4.14152e-127	1.06078	0.588	0.166	1.33709e-122	Epithelial	3.542
	Tead1	1.94882e-126	0.830476	0.863	0.426	6.29177e-122	Epithelial	2.026
	Spon1	1.11979e-125	1.12575	0.492	0.095	3.61525e-121	Epithelial	5.179
	Ezr	1.34088e-125	0.930226	0.758	0.33	4.32904e-121	Epithelial	2.297
	Gmnc	1.26789e-124	1.81491	0.407	0.041	4.09339e-120	Epithelial	9.927
	Sntb2	1.70779e-124	0.907611	0.814	0.388	5.51359e-120	Epithelial	2.098
	Zfhx4	3.41869e-124	0.79266	0.926	0.493	1.10372e-119	Epithelial	1.878
	Sdk1	9.21877e-124	0.817935	0.843	0.401	2.97628e-119	Epithelial	2.102
	4930517O19Rik	2.09952e-123	0.968799	0.658	0.234	6.7783e-119	Epithelial	2.812
	Wdr86	5.48859e-123	1.02306	0.478	0.09	1.77199e-118	Epithelial	5.311
	Ssbp2	2.20955e-122	0.774583	0.903	0.53	7.13352e-118	Epithelial	1.704
	Gab1	1.16295e-121	0.95273	0.827	0.452	3.75457e-117	Epithelial	1.83
	Frrs1	2.49799e-121	0.888825	0.522	0.111	8.06477e-117	Epithelial	4.703
	Tenm3	2.92257e-121	0.871412	0.716	0.266	9.43551e-117	Epithelial	2.692
	Aff2	9.69084e-121	0.980324	0.5	0.105	3.12869e-116	Epithelial	4.762
	Tmem200a	6.19193e-120	1.22944	0.397	0.038	1.99907e-115	Epithelial	10.447
	Rfx3	1.39034e-119	0.726678	0.814	0.362	4.48871e-115	Epithelial	2.249
	Wipf3	6.78786e-119	0.913892	0.558	0.144	2.19146e-114	Epithelial	3.875
	Notch3	8.40698e-119	0.874222	0.492	0.1	2.71419e-114	Epithelial	4.92
	Cdc14b	1.33107e-118	0.899872	0.646	0.217	4.29735e-114	Epithelial	2.977
	4632427E13Rik	1.30008e-117	0.84617	0.815	0.412	4.19732e-113	Epithelial	1.978
	A2m	1.75342e-117	1.17593	0.663	0.253	5.66093e-113	Epithelial	2.621
	Elovl7	8.23643e-117	0.954807	0.482	0.097	2.65913e-112	Epithelial	4.969
	Wls	5.82488e-116	0.670395	0.967	0.698	1.88056e-111	Epithelial	1.385
	Prkaa2	8.99932e-114	0.912032	0.601	0.198	2.90543e-109	Epithelial	3.035
	Mid1	9.75075e-113	1.00926	0.523	0.136	3.14803e-108	Epithelial	3.846
	Sgms1	9.34445e-112	0.839437	0.799	0.405	3.01686e-107	Epithelial	1.973
	Gm973	1.37953e-111	0.997726	0.614	0.207	4.45381e-107	Epithelial	2.966
	Steap2	2.40066e-110	0.935052	0.492	0.114	7.75054e-106	Epithelial	4.316
	Fgfr2	2.83228e-110	0.733417	0.955	0.741	9.14402e-106	Epithelial	1.289
	Nme7	7.95523e-110	0.824492	0.761	0.35	2.56835e-105	Epithelial	2.174
	Rpe65	1.32528e-109	1.5834	0.47	0.114	4.27865e-105	Epithelial	4.123
	Vegfa	2.35082e-109	0.845801	0.573	0.172	7.58964e-105	Epithelial	3.331
	Kl	4.53922e-108	0.955374	0.682	0.295	1.46549e-103	Epithelial	2.312
	Fgf12	2.31756e-107	0.69183	0.663	0.225	7.48225e-103	Epithelial	2.947
	Adgrv1	3.56459e-107	0.586918	0.691	0.234	1.15083e-102	Epithelial	2.953
	AC149090.1	1.21189e-106	0.700654	0.924	0.67	3.91258e-102	Epithelial	1.379
	Neat1	2.8721e-106	0.817595	0.899	0.593	9.27257e-102	Epithelial	1.516
	Pfkp	1.66754e-105	0.869357	0.575	0.19	5.38365e-101	Epithelial	3.026
	Rapgef4os1	3.24032e-105	0.899909	0.532	0.154	1.04614e-100	Epithelial	3.455
	Fstl1	1.47988e-103	0.863056	0.762	0.37	4.7778e-99	Epithelial	2.059
	Spire2	6.45834e-103	0.861785	0.35	0.031	2.08508e-98	Epithelial	11.29
	Cgnl1	1.54914e-102	0.741278	0.779	0.372	5.00141e-98	Epithelial	2.094
	Prlr	4.98044e-102	1.17229	0.426	0.086	1.60794e-97	Epithelial	4.953
	Slc13a4	9.75557e-102	0.74741	0.684	0.266	3.14958e-97	Epithelial	2.571
	Msi1	1.01585e-101	0.831191	0.456	0.101	3.27966e-97	Epithelial	4.515
	Kcnh1	4.08856e-101	0.951409	0.409	0.07	1.31999e-96	Epithelial	5.843
	Cyp4f17	8.80735e-101	0.844593	0.471	0.115	2.84345e-96	Epithelial	4.096
	Dock6	1.10573e-100	0.772521	0.628	0.235	3.56984e-96	Epithelial	2.672
	Hmgn3	1.70652e-100	0.843284	0.551	0.176	5.50949e-96	Epithelial	3.131
	Eps8l2	1.79779e-100	0.858251	0.338	0.027	5.80416e-96	Epithelial	12.519
	Heg1	4.38606e-100	0.770758	0.647	0.251	1.41604e-95	Epithelial	2.578
	Bri3	7.04194e-99	0.889493	0.635	0.259	2.27349e-94	Epithelial	2.452
	Scara5	1.24291e-98	0.835049	0.42	0.081	4.01272e-94	Epithelial	5.185
	Nol4	1.14092e-97	0.916566	0.354	0.04	3.68345e-93	Epithelial	8.85
	Mboat2	1.1773e-97	0.734793	0.61	0.216	3.8009e-93	Epithelial	2.824
	Gm29478	2.10443e-97	0.912003	0.649	0.261	6.79417e-93	Epithelial	2.487
	Klhl29	9.61139e-97	0.855893	0.594	0.219	3.10304e-92	Epithelial	2.712
	Il1rap	1.21479e-96	0.860074	0.485	0.132	3.92194e-92	Epithelial	3.674
	Dnah7b	5.11733e-96	0.662431	0.632	0.221	1.65213e-91	Epithelial	2.86
	Car2	1.71225e-95	0.845699	0.476	0.122	5.528e-91	Epithelial	3.902
	Gm48447	1.71616e-95	0.983531	0.308	0.017	5.54061e-91	Epithelial	18.118
	Ins2	1.89716e-95	0.975684	0.472	0.127	6.12499e-91	Epithelial	3.717
	Fhad1	1.95111e-95	0.851294	0.474	0.123	6.29914e-91	Epithelial	3.854
	Gm13052	2.25904e-95	0.802028	0.372	0.056	7.29332e-91	Epithelial	6.643
	Tgfb2	2.4306e-95	0.892953	0.67	0.294	7.84721e-91	Epithelial	2.279
	Aff3	2.91253e-95	0.750568	0.721	0.332	9.40311e-91	Epithelial	2.172
	Stxbp4	5.47119e-95	0.798147	0.619	0.244	1.76637e-90	Epithelial	2.537
	Tspan9	6.54198e-95	0.785699	0.635	0.258	2.11208e-90	Epithelial	2.461
	Trp53cor1	1.15479e-94	0.837014	0.434	0.096	3.72822e-90	Epithelial	4.521
	Lrp8	1.30872e-94	0.668325	0.639	0.224	4.2252e-90	Epithelial	2.853
	Strip2	1.43053e-94	0.958032	0.345	0.042	4.61848e-90	Epithelial	8.214
	Cuedc1	2.12065e-94	0.762893	0.701	0.31	6.84652e-90	Epithelial	2.261
	Mir100hg	2.15029e-94	0.665807	0.981	0.563	6.9422e-90	Epithelial	1.742
	Ggt7	3.8808e-94	0.780099	0.387	0.065	1.25292e-89	Epithelial	5.954
	C130071C03Rik	9.52886e-94	0.779826	0.568	0.191	3.07639e-89	Epithelial	2.974
	Gm13944	7.3538e-93	0.871768	0.365	0.055	2.37417e-88	Epithelial	6.636
	Gm49156	8.79616e-93	0.83674	0.375	0.062	2.83984e-88	Epithelial	6.048
	Jph1	9.88391e-93	0.940907	0.387	0.068	3.19102e-88	Epithelial	5.691
	9330185C12Rik	9.93833e-93	0.963311	0.317	0.026	3.20859e-88	Epithelial	12.192
	Ctnnal1	3.02899e-92	0.740321	0.616	0.241	9.77909e-88	Epithelial	2.556
	Dgki	3.7115e-92	0.474147	0.659	0.23	1.19826e-87	Epithelial	2.865
	Gm15083	9.42071e-92	0.793214	0.33	0.034	3.04148e-87	Epithelial	9.706
	Sh3rf1	1.16687e-91	0.762982	0.669	0.283	3.76724e-87	Epithelial	2.364
	Macrod1	1.24055e-91	0.824633	0.523	0.166	4.00512e-87	Epithelial	3.151
	Zfp266	1.31578e-91	0.768928	0.637	0.265	4.248e-87	Epithelial	2.404
	Stx3	1.8004e-90	0.767993	0.458	0.119	5.8126e-86	Epithelial	3.849
	Grip1os2	2.07534e-90	0.954798	0.353	0.055	6.70023e-86	Epithelial	6.418
	Rspo1	2.23657e-90	0.850532	0.532	0.179	7.22076e-86	Epithelial	2.972
	Sumo1	1.15937e-89	0.805845	0.817	0.48	3.74302e-85	Epithelial	1.702
	Ppp1r9a	2.9794e-89	0.601337	0.826	0.421	9.61901e-85	Epithelial	1.962
	Id1	1.10951e-88	0.867377	0.655	0.298	3.58204e-84	Epithelial	2.198
	Irs1	2.60024e-88	0.734224	0.58	0.215	8.39488e-84	Epithelial	2.698
	App	7.74215e-88	0.546413	0.956	0.771	2.49955e-83	Epithelial	1.24
	Bicdl1	2.62147e-87	0.817239	0.39	0.079	8.46342e-83	Epithelial	4.937
	Zfp536	4.28413e-87	0.742463	0.596	0.23	1.38313e-82	Epithelial	2.591
	Gpm6a	9.00903e-87	0.731988	0.7	0.326	2.90857e-82	Epithelial	2.147
	Lrrc7	1.405e-86	1.06891	0.299	0.023	4.53605e-82	Epithelial	13
	Galnt14	2.7015e-86	1.15895	0.452	0.132	8.7218e-82	Epithelial	3.424
	Gbe1	2.87335e-86	0.796869	0.62	0.265	9.27661e-82	Epithelial	2.34
	Adipor2	2.97503e-86	0.840732	0.643	0.288	9.60489e-82	Epithelial	2.233
	Mapk10	3.04318e-86	0.68558	0.608	0.231	9.82492e-82	Epithelial	2.632
	Car14	6.56098e-86	0.76539	0.736	0.37	2.11821e-81	Epithelial	1.989
	Clybl	1.37229e-84	0.621124	0.811	0.423	4.43045e-80	Epithelial	1.917
	Frmd5	1.86497e-84	0.77325	0.496	0.154	6.02107e-80	Epithelial	3.221
	2210408F21Rik	3.33095e-84	0.700128	0.614	0.253	1.0754e-79	Epithelial	2.427
	Pls1	5.60799e-84	0.807681	0.318	0.039	1.81054e-79	Epithelial	8.154
	Gm11417	2.09231e-83	0.876998	0.305	0.031	6.75503e-79	Epithelial	9.839
	Azin2	3.7124e-83	0.80634	0.37	0.074	1.19855e-78	Epithelial	5
	Abat	3.96843e-83	0.689828	0.624	0.264	1.28121e-78	Epithelial	2.364
	Ahcyl1	9.3424e-83	0.692359	0.661	0.3	3.0162e-78	Epithelial	2.203
	Snrnp70	1.22156e-82	0.564485	0.95	0.759	3.9438e-78	Epithelial	1.252
	Igf1r	2.31521e-82	0.662434	0.854	0.532	7.47467e-78	Epithelial	1.605
	Stim1	5.07406e-82	0.702667	0.777	0.421	1.63816e-77	Epithelial	1.846
	Adgra3	5.92367e-82	0.63773	0.551	0.188	1.91246e-77	Epithelial	2.931
	Akr1b3	6.83728e-82	0.752115	0.444	0.126	2.20741e-77	Epithelial	3.524
	Gucy1a2	1.17295e-81	0.760227	0.525	0.188	3.78686e-77	Epithelial	2.793
	Chn2	1.48839e-81	0.408649	0.742	0.338	4.80525e-77	Epithelial	2.195
	Aopep	3.49161e-81	0.626988	0.869	0.565	1.12726e-76	Epithelial	1.538
	Nr3c2	4.7163e-81	0.559657	0.802	0.439	1.52266e-76	Epithelial	1.827
	Akap11	8.89348e-81	0.700349	0.633	0.285	2.87126e-76	Epithelial	2.221
	Olfml1	2.26562e-80	0.747401	0.432	0.122	7.31456e-76	Epithelial	3.541
	Ccbe1	2.44307e-80	0.628448	0.707	0.329	7.88745e-76	Epithelial	2.149
	Gm534	4.28059e-80	0.777722	0.293	0.03	1.38199e-75	Epithelial	9.767
	Pcp4	8.10755e-80	0.718334	0.476	0.146	2.61752e-75	Epithelial	3.26
	Gtf2ird1	8.58267e-80	0.668404	0.534	0.196	2.77092e-75	Epithelial	2.724
	Plcd3	9.14484e-80	0.687613	0.474	0.149	2.95241e-75	Epithelial	3.181
	Sorbs2	1.19562e-79	0.263704	0.646	0.236	3.86005e-75	Epithelial	2.737
	Msx1	1.52538e-79	0.728082	0.617	0.261	4.92469e-75	Epithelial	2.364
	Rhbdl3	1.76838e-79	0.856367	0.396	0.099	5.7092e-75	Epithelial	4
	Rnf182	2.70395e-79	0.728414	0.388	0.091	8.72971e-75	Epithelial	4.264
	Ctdspl	3.39869e-79	0.656264	0.739	0.368	1.09727e-74	Epithelial	2.008
	Nsg2	4.86266e-79	0.667349	0.721	0.354	1.56991e-74	Epithelial	2.037
	Cnst	2.08117e-78	0.696706	0.478	0.155	6.71907e-74	Epithelial	3.084
	Fads2	2.32645e-78	0.581732	0.816	0.44	7.51094e-74	Epithelial	1.855
	Gm48321	4.49894e-78	0.829664	0.428	0.123	1.45248e-73	Epithelial	3.48
	Schip1	5.89153e-78	0.971708	0.438	0.131	1.90208e-73	Epithelial	3.344
	Scai	6.12169e-78	0.649876	0.678	0.318	1.97639e-73	Epithelial	2.132
	Me3	6.96292e-78	0.664975	0.448	0.129	2.24798e-73	Epithelial	3.473
	Pip4p2	1.06382e-77	0.687636	0.561	0.223	3.43456e-73	Epithelial	2.516
	Ppm1e	1.10753e-77	0.652153	0.663	0.295	3.57567e-73	Epithelial	2.247
	4930447N08Rik	1.11599e-77	0.678224	0.459	0.14	3.60296e-73	Epithelial	3.279
	Tc2n	1.34427e-77	0.728432	0.287	0.031	4.33996e-73	Epithelial	9.258
	Ldb2	2.27724e-77	0.550698	0.759	0.358	7.35207e-73	Epithelial	2.12
	4933424G05Rik	3.35754e-77	0.76242	0.44	0.13	1.08398e-72	Epithelial	3.385
	Arhgap24	3.79474e-77	0.796842	0.385	0.091	1.22513e-72	Epithelial	4.231
	Thbs3	7.2803e-77	0.687801	0.448	0.13	2.35044e-72	Epithelial	3.446
	Mamld1	9.47605e-77	0.722329	0.381	0.091	3.05934e-72	Epithelial	4.187
	Enah	1.02655e-76	0.464798	0.697	0.299	3.31422e-72	Epithelial	2.331
	Rtn4rl1	2.34459e-76	0.65952	0.441	0.128	7.56949e-72	Epithelial	3.445
	Kif1a	3.34961e-76	0.643188	0.474	0.152	1.08142e-71	Epithelial	3.118
	Nos1ap	4.33017e-76	0.446121	0.719	0.319	1.398e-71	Epithelial	2.254
	Iqsec1	6.31418e-76	0.682962	0.537	0.203	2.03853e-71	Epithelial	2.645
	4930511M06Rik	1.6473e-75	0.847856	0.412	0.116	5.3183e-71	Epithelial	3.552
	Bcar3	3.66805e-75	0.679371	0.471	0.156	1.18423e-70	Epithelial	3.019
	Pdgfd	1.38315e-74	0.577089	0.791	0.417	4.4655e-70	Epithelial	1.897
	Myh14	2.95725e-74	0.696787	0.384	0.098	9.54747e-70	Epithelial	3.918
	Tmem237	5.17975e-74	0.697168	0.441	0.133	1.67228e-69	Epithelial	3.316
	Ppargc1a	7.95484e-74	0.674874	0.473	0.156	2.56822e-69	Epithelial	3.032
	Myo5b	1.19515e-73	0.787148	0.262	0.022	3.85855e-69	Epithelial	11.909
	Gm41556	1.52584e-73	0.767032	0.307	0.049	4.92617e-69	Epithelial	6.265
	Tor3a	4.25883e-73	0.64868	0.536	0.205	1.37496e-68	Epithelial	2.615
	Kctd1	5.12046e-73	0.628896	0.454	0.14	1.65314e-68	Epithelial	3.243
	Nr6a1os	7.18636e-73	0.725334	0.464	0.154	2.32012e-68	Epithelial	3.013
	Cacna2d2	8.37351e-73	0.644226	0.333	0.063	2.70339e-68	Epithelial	5.286
	Cltb	9.20825e-73	0.635946	0.516	0.189	2.97288e-68	Epithelial	2.73
	Arhgap42	1.4756e-72	0.483962	0.623	0.272	4.76398e-68	Epithelial	2.29
	Gm17276	1.89941e-72	0.716794	0.396	0.108	6.13226e-68	Epithelial	3.667
	Uty	2.23639e-72	0.728667	0.338	0.067	7.22018e-68	Epithelial	5.045
	Fam20b	2.94098e-72	0.653486	0.476	0.164	9.49495e-68	Epithelial	2.902
	Slco1a5	3.07488e-72	0.684209	0.352	0.079	9.92724e-68	Epithelial	4.456
	Snap91	1.02248e-71	0.633011	0.366	0.086	3.30108e-67	Epithelial	4.256
	Actn1	1.58829e-71	0.658234	0.535	0.21	5.12781e-67	Epithelial	2.548
	Fam184a	1.06182e-70	0.480767	0.58	0.225	3.42808e-66	Epithelial	2.578
	Nudt13	2.02582e-70	0.636073	0.436	0.136	6.54037e-66	Epithelial	3.206
	Kcne2	2.16731e-70	0.696015	0.298	0.045	6.99717e-66	Epithelial	6.622
	Armc9	3.1524e-70	0.626256	0.511	0.196	1.01775e-65	Epithelial	2.607
	Phactr2	4.28654e-70	0.582031	0.729	0.395	1.38391e-65	Epithelial	1.846
	Wdr72	5.10932e-70	0.663341	0.258	0.024	1.64954e-65	Epithelial	10.75
	Cers4	9.39612e-70	0.65092	0.42	0.127	3.03354e-65	Epithelial	3.307
	Ccser1	1.19031e-69	0.460885	0.542	0.205	3.84292e-65	Epithelial	2.644
	Kcnq1ot1	1.87365e-69	0.621742	0.797	0.474	6.04907e-65	Epithelial	1.681
	Akap17b	7.22968e-69	0.636172	0.441	0.145	2.3341e-64	Epithelial	3.041
	Trim35	1.29511e-68	0.598981	0.697	0.355	4.18126e-64	Epithelial	1.963
	Wdr78	1.5658e-68	0.622628	0.493	0.184	5.05517e-64	Epithelial	2.679
	Chic1	3.85786e-68	0.667867	0.454	0.16	1.24551e-63	Epithelial	2.837
	Tes	4.44055e-68	0.654356	0.479	0.175	1.43363e-63	Epithelial	2.737
	Tiam2	9.8781e-68	0.659687	0.44	0.148	3.18915e-63	Epithelial	2.973
	Gm28960	1.84842e-67	0.635623	0.261	0.03	5.96764e-63	Epithelial	8.7
	Oca2	6.05476e-67	0.807743	0.343	0.085	1.95478e-62	Epithelial	4.035
	Shisal1	6.52712e-67	0.616506	0.327	0.069	2.10728e-62	Epithelial	4.739
	Pip5k1bos	8.42949e-67	0.652819	0.253	0.027	2.72146e-62	Epithelial	9.37
	Ackr3	2.26346e-66	0.762717	0.339	0.083	7.30757e-62	Epithelial	4.084
	Elovl6	3.72397e-66	0.655191	0.349	0.086	1.20228e-61	Epithelial	4.058
	Cpne2	7.00734e-66	0.556693	0.618	0.277	2.26232e-61	Epithelial	2.231
	Sox2ot	7.88916e-66	0.577309	0.416	0.127	2.54702e-61	Epithelial	3.276
	Zfp608	1.47423e-65	0.525086	0.764	0.422	4.75954e-61	Epithelial	1.81
	Pard3b	1.5338e-65	0.466477	0.863	0.5	4.95186e-61	Epithelial	1.726
	Rcan2	1.77652e-65	0.683734	0.317	0.067	5.73549e-61	Epithelial	4.731
	Nfyc	2.60368e-65	0.61583	0.623	0.302	8.40597e-61	Epithelial	2.063
	Ddr1	3.94766e-65	0.614441	0.538	0.222	1.2745e-60	Epithelial	2.423
	Zfp976	8.63294e-65	0.605613	0.32	0.071	2.78714e-60	Epithelial	4.507
	Clec16a	9.94591e-65	0.641564	0.542	0.237	3.21104e-60	Epithelial	2.287
	Cpne8	1.52285e-64	0.653776	0.472	0.176	4.91653e-60	Epithelial	2.682
	Lmx1b	2.69167e-64	0.662202	0.4	0.124	8.69006e-60	Epithelial	3.226
	Gm45025	2.84401e-64	0.625344	0.354	0.091	9.18189e-60	Epithelial	3.89
	Nfib	4.01971e-64	0.475889	0.821	0.463	1.29776e-59	Epithelial	1.773
	Cpeb3	5.10823e-64	0.584981	0.554	0.239	1.64919e-59	Epithelial	2.318
	Sh3gl2	1.51974e-63	0.378537	0.392	0.11	4.90647e-59	Epithelial	3.564
	Pcp4l1	1.61615e-63	0.593623	0.395	0.121	5.21775e-59	Epithelial	3.264
	Cobll1	2.58188e-63	0.525908	0.637	0.296	8.3356e-59	Epithelial	2.152
	Lrrc23	3.87016e-63	0.603335	0.379	0.11	1.24948e-58	Epithelial	3.445
	P2ry14	4.00356e-63	0.688723	0.407	0.13	1.29255e-58	Epithelial	3.131
	Zkscan3	1.04846e-62	0.556065	0.547	0.237	3.38496e-58	Epithelial	2.308
	Mapre3	1.39051e-62	0.593166	0.353	0.095	4.48927e-58	Epithelial	3.716
	Dlg2	1.76331e-62	0.555343	0.5	0.193	5.69286e-58	Epithelial	2.591
	Cdc42ep3	2.14034e-62	0.606871	0.405	0.133	6.91009e-58	Epithelial	3.045
	Fbn1	2.14276e-62	0.569325	0.529	0.226	6.91789e-58	Epithelial	2.341
	Deptor	5.33009e-62	0.620987	0.492	0.196	1.72082e-57	Epithelial	2.51
	Rbpms2	6.47374e-62	0.589923	0.289	0.057	2.09005e-57	Epithelial	5.07
	Magi1	9.28513e-62	0.18733	0.83	0.439	2.9977e-57	Epithelial	1.891
	Phyhd1	1.12769e-61	0.516304	0.47	0.173	3.64074e-57	Epithelial	2.717
	Trpc1	2.50281e-61	0.612718	0.395	0.128	8.08032e-57	Epithelial	3.086
	Tbcel	2.59722e-61	0.612016	0.426	0.151	8.38512e-57	Epithelial	2.821
	Nwd1	5.0555e-61	0.537792	0.391	0.119	1.63217e-56	Epithelial	3.286
	Bicd1	8.42466e-61	0.494455	0.413	0.135	2.7199e-56	Epithelial	3.059
	Usp2	1.21998e-60	0.576953	0.435	0.153	3.93872e-56	Epithelial	2.843
	Mdfic	1.68794e-60	0.556139	0.6	0.278	5.4495e-56	Epithelial	2.158
	Pdzrn3	3.01123e-60	0.479557	0.724	0.369	9.72174e-56	Epithelial	1.962
	Slco1a4	3.08766e-60	0.583437	0.37	0.111	9.96852e-56	Epithelial	3.333
	Itpk1	3.23113e-60	0.559439	0.434	0.154	1.04317e-55	Epithelial	2.818
	Ntrk2	3.34065e-60	0.429601	0.866	0.526	1.07853e-55	Epithelial	1.646
	Eif2s3y	5.17877e-60	0.604819	0.29	0.059	1.67197e-55	Epithelial	4.915
	Tiparp	7.10179e-60	0.587185	0.489	0.198	2.29281e-55	Epithelial	2.47
	Tspan5	7.8654e-60	0.531338	0.73	0.403	2.53935e-55	Epithelial	1.811
	Gca	9.67906e-60	0.56625	0.302	0.067	3.12489e-55	Epithelial	4.507
	Cacng7	9.94956e-60	0.572196	0.33	0.083	3.21221e-55	Epithelial	3.976
	1190005I06Rik	1.00902e-59	0.573302	0.3	0.065	3.25761e-55	Epithelial	4.615
	Braf	1.13017e-59	0.556969	0.726	0.411	3.64877e-55	Epithelial	1.766
	Lncpint	1.18177e-59	0.516202	0.876	0.619	3.81535e-55	Epithelial	1.415
	Aifm3	1.64986e-59	0.527433	0.395	0.125	5.32656e-55	Epithelial	3.16
	Intu	1.84028e-59	0.551948	0.408	0.136	5.94136e-55	Epithelial	3
	Tigd2	2.31079e-59	0.592252	0.47	0.181	7.46039e-55	Epithelial	2.597
	Rras2	4.30905e-59	0.572708	0.369	0.112	1.39118e-54	Epithelial	3.295
	Acox1	4.85446e-59	0.582379	0.514	0.223	1.56726e-54	Epithelial	2.305
	Sil1	7.34129e-59	0.548036	0.549	0.245	2.37014e-54	Epithelial	2.241
	Ncoa1	1.14229e-58	0.570505	0.758	0.463	3.68789e-54	Epithelial	1.637
	Myo1e	1.14295e-58	0.386518	0.64	0.304	3.69e-54	Epithelial	2.105
	Arid5b	1.34455e-58	0.512303	0.784	0.472	4.34088e-54	Epithelial	1.661
	Npr1	3.03491e-58	0.566692	0.288	0.06	9.79821e-54	Epithelial	4.8
	1110051M20Rik	3.19369e-58	0.504077	0.642	0.318	1.03108e-53	Epithelial	2.019
	Polr1a	4.14815e-58	0.544829	0.354	0.103	1.33923e-53	Epithelial	3.437
	Pitpnc1	5.68607e-58	0.422845	0.915	0.624	1.83575e-53	Epithelial	1.466
	Trabd2b	7.52523e-58	0.550128	0.398	0.131	2.42952e-53	Epithelial	3.038
	Tom1l1	2.09455e-57	0.5913	0.395	0.135	6.76225e-53	Epithelial	2.926
	Acadsb	2.48175e-57	0.581061	0.554	0.261	8.01232e-53	Epithelial	2.123
	Sorbs2os	3.95131e-57	0.353427	0.475	0.178	1.27568e-52	Epithelial	2.669
	Gm42047	6.5577e-57	0.77725	0.259	0.047	2.11715e-52	Epithelial	5.511
	Ccdc30	6.7267e-57	0.442768	0.503	0.196	2.17171e-52	Epithelial	2.566
	Zfp119a	9.27005e-57	0.539537	0.256	0.044	2.99284e-52	Epithelial	5.818
	AW011738	1.45426e-56	0.597845	0.393	0.134	4.69508e-52	Epithelial	2.933
	Prex2	1.55036e-56	0.424161	0.635	0.3	5.00533e-52	Epithelial	2.117
	Irak1bp1	2.51288e-56	0.521199	0.272	0.054	8.11284e-52	Epithelial	5.037
	Jam3	4.08582e-56	0.573252	0.361	0.112	1.31911e-51	Epithelial	3.223
	Dtd1	4.77042e-56	0.575114	0.423	0.156	1.54013e-51	Epithelial	2.712
	Tdrd3	5.21382e-56	0.543678	0.577	0.272	1.68328e-51	Epithelial	2.121
	Pitpnm2	5.25331e-56	0.543577	0.395	0.136	1.69603e-51	Epithelial	2.904
	Xrcc6	5.4432e-56	0.586354	0.453	0.179	1.75734e-51	Epithelial	2.531
	Cpeb2	5.86325e-56	0.537996	0.597	0.294	1.89295e-51	Epithelial	2.031
	Ppp2r2b	8.37036e-56	0.438686	0.481	0.187	2.70237e-51	Epithelial	2.572
	Pter	9.09899e-56	0.601872	0.363	0.113	2.93761e-51	Epithelial	3.212
	Lrp8os2	1.03777e-55	0.583576	0.399	0.137	3.35043e-51	Epithelial	2.912
	Tmem132a	1.79291e-55	0.525594	0.306	0.075	5.7884e-51	Epithelial	4.08
	Pknox2	1.95997e-55	0.532166	0.535	0.242	6.32777e-51	Epithelial	2.211
	Yap1	6.40582e-55	0.57034	0.49	0.212	2.06812e-50	Epithelial	2.311
	Dtx3	8.86049e-55	0.527091	0.584	0.281	2.86061e-50	Epithelial	2.078
	Nckap1	1.56389e-54	0.50454	0.658	0.336	5.04903e-50	Epithelial	1.958
	Nedd9	1.70299e-54	0.513661	0.378	0.126	5.4981e-50	Epithelial	3
	Usp32	2.32025e-54	0.50651	0.626	0.32	7.49093e-50	Epithelial	1.956
	Ifi27	2.39629e-54	0.595597	0.771	0.474	7.73642e-50	Epithelial	1.627
	Frem2	2.58e-54	0.553544	0.303	0.078	8.32954e-50	Epithelial	3.885
	Zcchc18	3.19202e-54	0.518275	0.384	0.127	1.03054e-49	Epithelial	3.024
	Cldn2	3.23331e-54	0.537702	0.371	0.12	1.04387e-49	Epithelial	3.092
	Zc3h12b	3.85441e-54	0.515825	0.456	0.182	1.2444e-49	Epithelial	2.505
	Magi3	4.43558e-54	0.532417	0.515	0.235	1.43203e-49	Epithelial	2.191
	Pcyt2	5.94618e-54	0.572385	0.419	0.156	1.91972e-49	Epithelial	2.686
	3110021N24Rik	7.34119e-54	0.536878	0.497	0.214	2.3701e-49	Epithelial	2.322
	Syt9	1.11019e-53	0.494959	0.335	0.094	3.58424e-49	Epithelial	3.564
	Leng8	1.28261e-53	0.491716	0.737	0.424	4.1409e-49	Epithelial	1.738
	Zfp612	1.37091e-53	0.528974	0.335	0.1	4.42599e-49	Epithelial	3.35
	Dock7	1.46256e-53	0.504107	0.783	0.492	4.72188e-49	Epithelial	1.591
	Son	3.02841e-53	0.401691	0.973	0.847	9.77722e-49	Epithelial	1.149
	Ccdc88c	3.25187e-53	0.564418	0.332	0.097	1.04987e-48	Epithelial	3.423
	Plekhh2	5.0782e-53	0.464795	0.48	0.202	1.6395e-48	Epithelial	2.376
	Pthlh	9.41219e-53	0.507353	0.311	0.082	3.03873e-48	Epithelial	3.793
	Gria3	9.76757e-53	0.556586	0.486	0.209	3.15346e-48	Epithelial	2.325
	Slc31a1	1.68783e-52	0.498358	0.425	0.162	5.44917e-48	Epithelial	2.623
	Chchd3	2.0024e-52	0.497205	0.664	0.361	6.46475e-48	Epithelial	1.839
	Tpd52l1	2.06317e-52	0.568059	0.29	0.073	6.66094e-48	Epithelial	3.973
	Nfia	2.6202e-52	0.375371	0.969	0.757	8.45933e-48	Epithelial	1.28
	Ildr2	3.0311e-52	0.357363	0.561	0.256	9.78591e-48	Epithelial	2.191
	Col11a1	3.36976e-52	0.587537	0.27	0.059	1.08793e-47	Epithelial	4.576
	Slc16a9	4.27631e-52	0.489049	0.406	0.149	1.38061e-47	Epithelial	2.725
	Dlgap1	4.35584e-52	0.307293	0.447	0.176	1.40628e-47	Epithelial	2.54
	Ntn4	5.88918e-52	0.587369	0.329	0.099	1.90132e-47	Epithelial	3.323
	Cox11	6.52759e-52	0.509317	0.358	0.118	2.10743e-47	Epithelial	3.034
	Dclk2	6.8329e-52	0.575134	0.367	0.121	2.206e-47	Epithelial	3.033
	Myo18a	7.9124e-52	0.509044	0.646	0.346	2.55452e-47	Epithelial	1.867
	Gm11266	9.24092e-52	0.559551	0.338	0.106	2.98343e-47	Epithelial	3.189
	Fam107b	9.44775e-52	0.481055	0.322	0.091	3.0502e-47	Epithelial	3.538
	Ksr2	9.55271e-52	0.439126	0.369	0.119	3.08409e-47	Epithelial	3.101
	Fzd4	9.70253e-52	0.54245	0.344	0.107	3.13246e-47	Epithelial	3.215
	Ano4	1.25958e-51	0.331806	0.502	0.209	4.06654e-47	Epithelial	2.402
	Gm5089	1.54285e-51	0.424495	0.685	0.36	4.98111e-47	Epithelial	1.903
	Btbd10	1.71176e-51	0.511145	0.423	0.16	5.52641e-47	Epithelial	2.644
	Pard3bos1	2.26248e-51	0.489659	0.562	0.269	7.30442e-47	Epithelial	2.089
	Gucd1	2.54169e-51	0.610985	0.298	0.081	8.20585e-47	Epithelial	3.679
	Fam122a	2.55175e-51	0.562848	0.257	0.054	8.23833e-47	Epithelial	4.759
	Dock9	2.6262e-51	0.460186	0.648	0.342	8.47867e-47	Epithelial	1.895
	Ccdc60	8.5706e-51	0.470835	0.373	0.126	2.76702e-46	Epithelial	2.96
	Tulp3	9.26291e-51	0.51462	0.495	0.225	2.99053e-46	Epithelial	2.2
	St3gal5	1.35586e-50	0.494937	0.496	0.22	4.37738e-46	Epithelial	2.255
	Chil1	1.75793e-50	0.506316	0.307	0.083	5.67549e-46	Epithelial	3.699
	Slc27a1	2.17718e-50	0.465254	0.485	0.206	7.02904e-46	Epithelial	2.354
	Acot11	2.48832e-50	0.511454	0.328	0.101	8.03355e-46	Epithelial	3.248
	Srgap3	3.3928e-50	0.434228	0.678	0.37	1.09536e-45	Epithelial	1.832
	Nhs	4.57912e-50	0.514352	0.452	0.187	1.47837e-45	Epithelial	2.417
	A330023F24Rik	5.91652e-50	0.449304	0.575	0.279	1.91015e-45	Epithelial	2.061
	Cfap54	8.98801e-50	0.19107	0.518	0.204	2.90178e-45	Epithelial	2.539
	Gm26981	2.96158e-49	0.489542	0.3	0.085	9.56147e-45	Epithelial	3.529
	F5	2.98956e-49	0.439404	0.429	0.169	9.65178e-45	Epithelial	2.538
	Csad	3.07059e-49	0.480438	0.501	0.226	9.9134e-45	Epithelial	2.217
	Nrp2	5.78129e-49	0.499045	0.68	0.368	1.86649e-44	Epithelial	1.848
	Gm44040	5.89509e-49	0.535395	0.253	0.055	1.90323e-44	Epithelial	4.6
	Armcx1	7.59547e-49	0.545583	0.286	0.078	2.4522e-44	Epithelial	3.667
	Gm47423	9.71078e-49	0.465247	0.309	0.089	3.13513e-44	Epithelial	3.472
	Gm20501	1.41925e-48	0.522196	0.348	0.119	4.58205e-44	Epithelial	2.924
	Acss2	2.70041e-48	0.484589	0.308	0.091	8.71829e-44	Epithelial	3.385
	Abhd18	3.88171e-48	0.481312	0.525	0.252	1.25321e-43	Epithelial	2.083
	Pabpn1	3.94238e-48	0.468442	0.639	0.34	1.2728e-43	Epithelial	1.879
	Coq8b	4.06724e-48	0.450514	0.417	0.165	1.31311e-43	Epithelial	2.527
	Msrb3	4.06947e-48	0.39677	0.54	0.253	1.31383e-43	Epithelial	2.134
	Abi3bp	4.61961e-48	0.503093	0.514	0.242	1.49144e-43	Epithelial	2.124
	Acbd6	5.08039e-48	0.455077	0.449	0.188	1.6402e-43	Epithelial	2.388
	Cox6b2	6.24816e-48	0.513074	0.328	0.105	2.01722e-43	Epithelial	3.124
	Mapk6	6.84322e-48	0.488989	0.445	0.187	2.20933e-43	Epithelial	2.38
	Ocrl	7.7045e-48	0.470356	0.533	0.256	2.4874e-43	Epithelial	2.082
	Folr1	1.05894e-47	0.503959	0.518	0.241	3.41877e-43	Epithelial	2.149
	Slc39a14	1.05908e-47	0.476228	0.293	0.082	3.41924e-43	Epithelial	3.573
	Ttc4	1.11683e-47	0.481311	0.365	0.13	3.6057e-43	Epithelial	2.808
	H13	1.4702e-47	0.529012	0.501	0.233	4.74654e-43	Epithelial	2.15
	4732440D04Rik	1.61108e-47	0.465349	0.462	0.202	5.20137e-43	Epithelial	2.287
	Tspoap1	1.94074e-47	0.472629	0.272	0.071	6.26566e-43	Epithelial	3.831
	Ctnna1	2.06606e-47	0.455908	0.718	0.425	6.67029e-43	Epithelial	1.689
	Dmxl2	2.25834e-47	0.482234	0.398	0.157	7.29106e-43	Epithelial	2.535
	Spaca6	3.05738e-47	0.4992	0.446	0.196	9.87077e-43	Epithelial	2.276
	Zfp423	5.05623e-47	0.469577	0.476	0.217	1.6324e-42	Epithelial	2.194
	2024-09-04	6.03793e-47	0.48184	0.373	0.14	1.94935e-42	Epithelial	2.664
	Kazn	7.54895e-47	0.460531	0.417	0.17	2.43718e-42	Epithelial	2.453
	Srpk2	8.37549e-47	0.459263	0.757	0.462	2.70403e-42	Epithelial	1.639
	Cfap69	1.18878e-46	0.398045	0.414	0.16	3.83798e-42	Epithelial	2.587
	Lipa	1.38354e-46	0.41201	0.334	0.109	4.46676e-42	Epithelial	3.064
	Mok	1.46909e-46	0.422243	0.365	0.128	4.74296e-42	Epithelial	2.852
	Ston2	1.56891e-46	0.428172	0.424	0.169	5.06523e-42	Epithelial	2.509
	Matn2	1.66063e-46	0.567141	0.372	0.139	5.36134e-42	Epithelial	2.676
	Cpeb1	1.91908e-46	0.479054	0.304	0.091	6.19576e-42	Epithelial	3.341
	Echdc1	2.25781e-46	0.513587	0.439	0.188	7.28933e-42	Epithelial	2.335
	Shank2	3.14322e-46	0.374428	0.37	0.129	1.01479e-41	Epithelial	2.868
	Atp6v1g2	3.99267e-46	0.484649	0.319	0.103	1.28903e-41	Epithelial	3.097
	Ift43	4.03388e-46	0.471049	0.366	0.136	1.30234e-41	Epithelial	2.691
	Arhgef18	4.59786e-46	0.472065	0.47	0.214	1.48442e-41	Epithelial	2.196
	1110019D14Rik	7.29417e-46	0.535374	0.355	0.132	2.35492e-41	Epithelial	2.689
	Map2k6	1.5002e-45	0.480851	0.483	0.221	4.8434e-41	Epithelial	2.186
	Ghr	1.5187e-45	0.525963	0.62	0.342	4.90312e-41	Epithelial	1.813
	2310014F06Rik	1.9403e-45	0.445415	0.399	0.157	6.26427e-41	Epithelial	2.541
	Bmpr1a	2.61351e-45	0.451128	0.636	0.351	8.43771e-41	Epithelial	1.812
	Bmp7	3.30649e-45	0.452085	0.324	0.106	1.0675e-40	Epithelial	3.057
	Mbd6	3.64382e-45	0.454786	0.339	0.119	1.17641e-40	Epithelial	2.849
	Gas5	3.80439e-45	0.466909	0.512	0.247	1.22825e-40	Epithelial	2.073
	BC005561	4.58546e-45	0.46432	0.501	0.236	1.48042e-40	Epithelial	2.123
	Selenoi	4.89077e-45	0.467837	0.345	0.122	1.57898e-40	Epithelial	2.828
	Rchy1	6.29485e-45	0.439767	0.453	0.198	2.03229e-40	Epithelial	2.288
	Arhgap18	1.41786e-44	0.39419	0.662	0.355	4.57756e-40	Epithelial	1.865
	Atp13a4	1.76916e-44	0.466225	0.274	0.077	5.71172e-40	Epithelial	3.558
	Zfp618	2.04795e-44	0.447022	0.344	0.123	6.6118e-40	Epithelial	2.797
	Tspan33	2.40038e-44	0.442726	0.356	0.128	7.74963e-40	Epithelial	2.781
	Pcnx	2.46197e-44	0.488186	0.532	0.266	7.94847e-40	Epithelial	2
	Slc25a13	2.93839e-44	0.447485	0.277	0.077	9.48661e-40	Epithelial	3.597
	Slc22a17	3.46114e-44	0.448045	0.543	0.269	1.11743e-39	Epithelial	2.019
	Klhdc10	4.14156e-44	0.386002	0.676	0.374	1.3371e-39	Epithelial	1.807
	Znrf3	4.3382e-44	0.388333	0.67	0.373	1.40059e-39	Epithelial	1.796
	Katnal2	4.97893e-44	0.452758	0.337	0.116	1.60745e-39	Epithelial	2.905
	Sipa1l3	5.80827e-44	0.427174	0.387	0.152	1.8752e-39	Epithelial	2.546
	Sorbs3	6.40818e-44	0.445418	0.347	0.125	2.06888e-39	Epithelial	2.776
	Nprl3	1.10634e-43	0.445482	0.365	0.139	3.5718e-39	Epithelial	2.626
	Mpp7	1.18813e-43	0.500379	0.45	0.207	3.83587e-39	Epithelial	2.174
	Chdh	1.83869e-43	0.4688	0.252	0.065	5.9362e-39	Epithelial	3.877
	Galnt17	1.89014e-43	0.559852	0.285	0.087	6.10232e-39	Epithelial	3.276
	Mkln1os	2.16549e-43	0.50249	0.26	0.071	6.99129e-39	Epithelial	3.662
	Ccdc114	3.60083e-43	0.295147	0.479	0.208	1.16253e-38	Epithelial	2.303
	Tgfa	5.67221e-43	0.441244	0.4	0.164	1.83127e-38	Epithelial	2.439
	Slc39a12	6.64793e-43	0.125473	0.574	0.26	2.14628e-38	Epithelial	2.208
	Myef2	7.18059e-43	0.443232	0.445	0.2	2.31825e-38	Epithelial	2.225
	Zbtb20	7.41585e-43	0.266979	0.985	0.909	2.39421e-38	Epithelial	1.084
	Mgll	8.62694e-43	0.557118	0.373	0.148	2.78521e-38	Epithelial	2.52
	Snhg20	8.85963e-43	0.448418	0.564	0.29	2.86033e-38	Epithelial	1.945
	Ddhd1	9.75812e-43	0.483866	0.475	0.229	3.15041e-38	Epithelial	2.074
	Syne2	1.09824e-42	0.41341	0.598	0.322	3.54568e-38	Epithelial	1.857
	Ndufaf4	1.1978e-42	0.42853	0.423	0.176	3.86709e-38	Epithelial	2.403
	Ammecr1	1.21422e-42	0.441931	0.408	0.172	3.92011e-38	Epithelial	2.372
	Fbln5	1.42313e-42	0.489537	0.385	0.158	4.59456e-38	Epithelial	2.437
	Mapre2	1.48738e-42	0.430139	0.627	0.35	4.802e-38	Epithelial	1.791
	Csrp2	2.00763e-42	0.468988	0.367	0.142	6.48164e-38	Epithelial	2.585
	Gstz1	2.13327e-42	0.426321	0.397	0.166	6.88727e-38	Epithelial	2.392
	Syt12	2.47004e-42	0.461947	0.265	0.075	7.97453e-38	Epithelial	3.533
	Hoxb3os	2.83723e-42	0.677539	0.359	0.152	9.15999e-38	Epithelial	2.362
	Rdh5	2.85784e-42	0.471728	0.455	0.209	9.22654e-38	Epithelial	2.177
	Bdh1	2.86574e-42	0.474332	0.279	0.085	9.25203e-38	Epithelial	3.282
	Ralgps1	2.88111e-42	0.367576	0.497	0.229	9.30167e-38	Epithelial	2.17
	Pcx	4.81928e-42	0.432531	0.36	0.139	1.5559e-37	Epithelial	2.59
	Epha4	5.88762e-42	0.453442	0.365	0.145	1.90082e-37	Epithelial	2.517
	6430590A07Rik	6.15267e-42	0.434805	0.328	0.118	1.98639e-37	Epithelial	2.78
	Sytl5	6.96056e-42	0.47728	0.255	0.07	2.24722e-37	Epithelial	3.643
	Sort1	9.44655e-42	0.425571	0.36	0.141	3.04982e-37	Epithelial	2.553
	Erc1	9.47499e-42	0.431752	0.561	0.307	3.059e-37	Epithelial	1.827
	1700007F19Rik	9.52044e-42	0.529919	0.257	0.072	3.07368e-37	Epithelial	3.569
	Gm49969	1.28655e-41	0.494833	0.311	0.108	4.15362e-37	Epithelial	2.88
	Tcf7l2	1.59132e-41	0.404095	0.736	0.455	5.13758e-37	Epithelial	1.618
	Ccdc148	1.6071e-41	0.269903	0.436	0.184	5.18854e-37	Epithelial	2.37
	Pbx1	1.90364e-41	0.348133	0.881	0.611	6.14589e-37	Epithelial	1.442
	Loxl1	2.05319e-41	0.475992	0.355	0.136	6.62872e-37	Epithelial	2.61
	Acacb	2.22836e-41	0.417138	0.296	0.097	7.19425e-37	Epithelial	3.052
	Ptprf	3.04226e-41	0.398439	0.403	0.166	9.82192e-37	Epithelial	2.428
	Tle4	4.09313e-41	0.397303	0.759	0.467	1.32147e-36	Epithelial	1.625
	Trerf1	4.24309e-41	0.359097	0.649	0.366	1.36988e-36	Epithelial	1.773
	Usp19	5.79886e-41	0.407818	0.488	0.233	1.87216e-36	Epithelial	2.094
	Pnn	6.26828e-41	0.408366	0.772	0.509	2.02372e-36	Epithelial	1.517
	Cpt1c	8.57175e-41	0.455234	0.315	0.113	2.76739e-36	Epithelial	2.788
	Gm32569	8.67918e-41	0.395194	0.341	0.127	2.80207e-36	Epithelial	2.685
	Ocln	1.28945e-40	0.423499	0.35	0.134	4.16299e-36	Epithelial	2.612
	Simc1	1.78525e-40	0.403998	0.318	0.11	5.76367e-36	Epithelial	2.891
	Rev3l	4.42699e-40	0.396953	0.639	0.362	1.42925e-35	Epithelial	1.765
	Xylt1	5.55119e-40	0.06228	0.495	0.224	1.7922e-35	Epithelial	2.21
	Gm26672	6.23821e-40	0.458331	0.486	0.242	2.01401e-35	Epithelial	2.008
	Cpeb4	7.29192e-40	0.388433	0.483	0.229	2.3542e-35	Epithelial	2.109
	Gnai1	8.88319e-40	0.429095	0.293	0.097	2.86794e-35	Epithelial	3.021
	Mrps6	9.13913e-40	0.444848	0.388	0.167	2.95057e-35	Epithelial	2.323
	Epb41l5	1.38512e-39	0.409699	0.35	0.139	4.47187e-35	Epithelial	2.518
	Slc25a12	1.71875e-39	0.39297	0.644	0.374	5.54897e-35	Epithelial	1.722
	Pde5a	2.17381e-39	0.415878	0.422	0.186	7.01816e-35	Epithelial	2.269
	Nr2f2	2.5231e-39	0.253706	0.643	0.348	8.14581e-35	Epithelial	1.848
	Cox7c	2.68703e-39	0.389616	0.694	0.404	8.67508e-35	Epithelial	1.718
	Ptch1	3.10208e-39	0.425577	0.385	0.164	1.00151e-34	Epithelial	2.348
	5930430L01Rik	3.92439e-39	0.469161	0.357	0.148	1.26699e-34	Epithelial	2.412
	Dlg3	4.71142e-39	0.42663	0.278	0.091	1.52108e-34	Epithelial	3.055
	Dot1l	4.87836e-39	0.392079	0.385	0.161	1.57498e-34	Epithelial	2.391
	Ivd	5.21786e-39	0.413925	0.404	0.176	1.68459e-34	Epithelial	2.295
	Acad8	5.63645e-39	0.386097	0.328	0.122	1.81973e-34	Epithelial	2.689
	Desi2	6.11637e-39	0.43281	0.563	0.313	1.97467e-34	Epithelial	1.799
	Lypd6b	7.65751e-39	0.452639	0.265	0.082	2.47223e-34	Epithelial	3.232
	2810403D21Rik	7.92592e-39	0.46943	0.357	0.149	2.55888e-34	Epithelial	2.396
	Tob1	9.04441e-39	0.450541	0.297	0.104	2.91999e-34	Epithelial	2.856
	Ptprd	1.02953e-38	0.165857	0.766	0.447	3.32384e-34	Epithelial	1.714
	Klhl32	1.41297e-38	0.344798	0.365	0.146	4.56178e-34	Epithelial	2.5
	Meis1	2.70246e-38	0.392905	0.458	0.221	8.7249e-34	Epithelial	2.072
	Larp1b	3.27149e-38	0.454674	0.328	0.128	1.0562e-33	Epithelial	2.562
	Mest	3.80533e-38	0.424021	0.29	0.099	1.22855e-33	Epithelial	2.929
	Crb2	5.56583e-38	0.379512	0.284	0.095	1.79693e-33	Epithelial	2.989
	Rai14	6.95051e-38	0.375246	0.45	0.216	2.24397e-33	Epithelial	2.083
	Cldn1	1.02013e-37	0.402161	0.346	0.137	3.29349e-33	Epithelial	2.526
	Grk4	1.10795e-37	0.370338	0.373	0.158	3.57702e-33	Epithelial	2.361
	Sik3	1.10994e-37	0.370235	0.806	0.545	3.58343e-33	Epithelial	1.479
	Rhoq	1.14013e-37	0.408948	0.487	0.241	3.68089e-33	Epithelial	2.021
	Cbx5	1.86395e-37	0.367749	0.62	0.346	6.01776e-33	Epithelial	1.792
	Tbx15	2.17165e-37	0.503907	0.366	0.163	7.01119e-33	Epithelial	2.245
	Rnf14	2.85123e-37	0.430528	0.443	0.217	9.20519e-33	Epithelial	2.041
	Lmo3	3.28347e-37	0.579881	0.265	0.087	1.06007e-32	Epithelial	3.046
	Hacd3	5.4095e-37	0.396985	0.524	0.271	1.74646e-32	Epithelial	1.934
	Arfgef2	5.4134e-37	0.376862	0.471	0.229	1.74772e-32	Epithelial	2.057
	Gpr68	5.44882e-37	0.409718	0.251	0.077	1.75915e-32	Epithelial	3.26
	Slk	6.12615e-37	0.383188	0.557	0.302	1.97783e-32	Epithelial	1.844
	Ggact	6.1643e-37	0.37576	0.663	0.403	1.99014e-32	Epithelial	1.645
	Gtf3c1	7.64654e-37	0.370816	0.383	0.169	2.46868e-32	Epithelial	2.266
	Shtn1	8.11718e-37	0.376945	0.332	0.13	2.62063e-32	Epithelial	2.554
	Camk2g	8.27363e-37	0.375033	0.506	0.253	2.67114e-32	Epithelial	2
	Grb10	9.22731e-37	0.399461	0.441	0.209	2.97904e-32	Epithelial	2.11
	Oaz2	1.04676e-36	0.40247	0.348	0.145	3.37946e-32	Epithelial	2.4
	Micall1	1.15462e-36	0.404723	0.337	0.136	3.7277e-32	Epithelial	2.478
	Ccdc191	1.58131e-36	0.38439	0.434	0.204	5.10527e-32	Epithelial	2.127
	Syn3	1.72359e-36	0.320086	0.438	0.209	5.56462e-32	Epithelial	2.096
	Arhgap35	1.92964e-36	0.369117	0.581	0.318	6.22985e-32	Epithelial	1.827
	Cul4b	2.21466e-36	0.404361	0.313	0.119	7.15004e-32	Epithelial	2.63
	4921539H07Rik	3.75523e-36	0.475805	0.298	0.112	1.21238e-31	Epithelial	2.661
	Tfdp2	5.1644e-36	0.364342	0.379	0.164	1.66733e-31	Epithelial	2.311
	Gigyf2	6.30122e-36	0.393498	0.667	0.406	2.03435e-31	Epithelial	1.643
	Slc25a23	7.04833e-36	0.407869	0.253	0.08	2.27555e-31	Epithelial	3.163
	Xpr1	7.33452e-36	0.350643	0.576	0.318	2.36795e-31	Epithelial	1.811
	Ano6	8.35932e-36	0.404748	0.684	0.425	2.69881e-31	Epithelial	1.609
	Col18a1	9.62818e-36	0.40078	0.343	0.142	3.10846e-31	Epithelial	2.415
	Airn	9.68426e-36	0.312383	0.552	0.294	3.12656e-31	Epithelial	1.878
	Peak1	9.74257e-36	0.333586	0.809	0.543	3.14539e-31	Epithelial	1.49
	Cnn3	1.39859e-35	0.400531	0.487	0.248	4.51535e-31	Epithelial	1.964
	St5	1.8651e-35	0.314244	0.693	0.41	6.02146e-31	Epithelial	1.69
	Zhx2	1.99204e-35	0.351257	0.51	0.266	6.43129e-31	Epithelial	1.917
	Shroom2	2.15482e-35	0.394518	0.415	0.199	6.95685e-31	Epithelial	2.085
	Lrig3	2.63345e-35	0.415653	0.271	0.095	8.50209e-31	Epithelial	2.853
	Gtf2i	2.67959e-35	0.374278	0.688	0.417	8.65104e-31	Epithelial	1.65
	Kiz	6.18183e-35	0.36503	0.45	0.216	1.9958e-30	Epithelial	2.083
	Zfp185	8.44003e-35	0.366811	0.287	0.105	2.72486e-30	Epithelial	2.733
	Lrrk2	9.62438e-35	0.374102	0.304	0.116	3.10723e-30	Epithelial	2.621
	Ptpn13	1.03603e-34	0.257619	0.643	0.362	3.34482e-30	Epithelial	1.776
	Setd7	1.24561e-34	0.375234	0.581	0.331	4.02145e-30	Epithelial	1.755
	Slc24a5	1.67363e-34	0.370663	0.332	0.134	5.40332e-30	Epithelial	2.478
	Nub1	1.69475e-34	0.375485	0.414	0.196	5.4715e-30	Epithelial	2.112
	Tent4b	1.70447e-34	0.31939	0.502	0.258	5.50287e-30	Epithelial	1.946
	Dab2ip	1.84507e-34	0.351497	0.423	0.202	5.95682e-30	Epithelial	2.094
	Setbp1	2.01546e-34	0.209876	0.754	0.435	6.50691e-30	Epithelial	1.733
	Eml5	2.07384e-34	0.304031	0.478	0.239	6.6954e-30	Epithelial	2
	Ephx1	2.4497e-34	0.344977	0.317	0.123	7.90885e-30	Epithelial	2.577
	Ciapin1	2.56659e-34	0.362234	0.269	0.092	8.28622e-30	Epithelial	2.924
	Fam227a	2.65286e-34	0.404178	0.291	0.11	8.56477e-30	Epithelial	2.645
	Nbea	5.22483e-34	0.30798	0.682	0.414	1.68684e-29	Epithelial	1.647
	Dync2h1	7.7538e-34	0.341667	0.567	0.318	2.50332e-29	Epithelial	1.783
	Chd3	7.84862e-34	0.334234	0.472	0.241	2.53393e-29	Epithelial	1.959
	Col4a5	8.07137e-34	0.205573	0.534	0.28	2.60584e-29	Epithelial	1.907
	Col4a3	8.52471e-34	0.337846	0.268	0.093	2.7522e-29	Epithelial	2.882
	Cep162	1.00876e-33	0.364258	0.377	0.169	3.25679e-29	Epithelial	2.231
	Plekhg2	1.12231e-33	0.383709	0.311	0.123	3.62337e-29	Epithelial	2.528
	Nudt5	1.34111e-33	0.337542	0.428	0.205	4.32977e-29	Epithelial	2.088
	Stk10	1.38121e-33	0.279843	0.438	0.208	4.45924e-29	Epithelial	2.106
	Ift122	1.39264e-33	0.310859	0.322	0.13	4.49615e-29	Epithelial	2.477
	Slc5a3	1.40079e-33	0.349224	0.331	0.136	4.52244e-29	Epithelial	2.434
	Emb	1.62475e-33	0.483389	0.579	0.343	5.24549e-29	Epithelial	1.688
	Lrrc29	1.67952e-33	0.334579	0.294	0.11	5.42234e-29	Epithelial	2.673
	Gm10785	2.40206e-33	0.370237	0.414	0.196	7.75506e-29	Epithelial	2.112
	Sord	2.67828e-33	0.35404	0.26	0.089	8.64681e-29	Epithelial	2.921
	Glrx3	2.9422e-33	0.387111	0.33	0.137	9.49889e-29	Epithelial	2.409
	Ddo	2.96351e-33	0.378126	0.385	0.176	9.56771e-29	Epithelial	2.188
	Hes1	5.2068e-33	0.592251	0.383	0.191	1.68102e-28	Epithelial	2.005
	Hunk	5.44303e-33	0.345172	0.393	0.184	1.75728e-28	Epithelial	2.136
	Gm48765	6.38706e-33	0.326158	0.433	0.209	2.06206e-28	Epithelial	2.072
	Lrrc1	7.99858e-33	0.33832	0.283	0.106	2.58234e-28	Epithelial	2.67
	Frk	9.36335e-33	0.401214	0.281	0.108	3.02296e-28	Epithelial	2.602
	Ints7	1.34114e-32	0.357547	0.262	0.092	4.32987e-28	Epithelial	2.848
	Gtf2f2	2.25992e-32	0.340012	0.347	0.15	7.29614e-28	Epithelial	2.313
	Megf11	2.52243e-32	0.269861	0.307	0.118	8.14366e-28	Epithelial	2.602
	Fzd7	2.61916e-32	0.369523	0.29	0.112	8.45597e-28	Epithelial	2.589
	AU041133	3.04548e-32	0.377485	0.273	0.103	9.83234e-28	Epithelial	2.65
	Ift20	3.09155e-32	0.359085	0.355	0.158	9.98108e-28	Epithelial	2.247
	Hk1	4.6256e-32	0.374943	0.392	0.186	1.49337e-27	Epithelial	2.108
	Srek1	5.0971e-32	0.324056	0.775	0.512	1.6456e-27	Epithelial	1.514
	Fam53b	6.33431e-32	0.350189	0.297	0.119	2.04503e-27	Epithelial	2.496
	Trim2	7.11376e-32	0.387982	0.392	0.188	2.29668e-27	Epithelial	2.085
	Rab3ip	7.59437e-32	0.341367	0.29	0.114	2.45184e-27	Epithelial	2.544
	Prdm5	7.79731e-32	0.367006	0.452	0.234	2.51736e-27	Epithelial	1.932
	E130308A19Rik	1.26079e-31	0.312736	0.575	0.319	4.07045e-27	Epithelial	1.803
	Tspan7	1.32773e-31	0.416107	0.582	0.35	4.28659e-27	Epithelial	1.663
	Sox5	1.3916e-31	0.00741488	0.835	0.457	4.49278e-27	Epithelial	1.827
	Chst11	1.44621e-31	0.285784	0.544	0.296	4.66908e-27	Epithelial	1.838
	Kantr	1.92677e-31	0.329438	0.346	0.154	6.22059e-27	Epithelial	2.247
	Ccdc157	2.08688e-31	0.281786	0.352	0.155	6.7375e-27	Epithelial	2.271
	Ankrd12	2.29286e-31	0.349903	0.808	0.558	7.40251e-27	Epithelial	1.448
	Hspa9	2.45533e-31	0.322324	0.452	0.229	7.92703e-27	Epithelial	1.974
	Tcaf1	2.46329e-31	0.372263	0.387	0.186	7.95273e-27	Epithelial	2.081
	Tcf7l1	3.92803e-31	0.320945	0.429	0.217	1.26816e-26	Epithelial	1.977
	2810004N23Rik	3.94287e-31	0.332953	0.289	0.113	1.27296e-26	Epithelial	2.558
	Gm15283	7.61641e-31	0.280747	0.451	0.227	2.45896e-26	Epithelial	1.987
	Ak2	7.83603e-31	0.318586	0.291	0.115	2.52986e-26	Epithelial	2.53
	Tgfbr3	7.90946e-31	0.224865	0.6	0.342	2.55357e-26	Epithelial	1.754
	Nebl	7.9485e-31	0.0496549	0.749	0.443	2.56617e-26	Epithelial	1.691
	Mex3c	8.07475e-31	0.35125	0.259	0.096	2.60693e-26	Epithelial	2.698
	Ccdc90b	8.27718e-31	0.593113	0.355	0.17	2.67229e-26	Epithelial	2.088
	Gm11713	8.67056e-31	0.388237	0.335	0.152	2.79929e-26	Epithelial	2.204
	Sms	8.93979e-31	0.300448	0.273	0.101	2.88621e-26	Epithelial	2.703
	Ppargc1b	9.02855e-31	0.322634	0.371	0.173	2.91487e-26	Epithelial	2.145
	Pard3	9.39071e-31	0.246258	0.693	0.415	3.03179e-26	Epithelial	1.67
	Sh3bgrl2	1.03998e-30	0.338659	0.282	0.11	3.35757e-26	Epithelial	2.564
	Dnajc25	1.16061e-30	0.341745	0.332	0.145	3.74704e-26	Epithelial	2.29
	9130019P16Rik	1.30846e-30	0.243842	0.283	0.108	4.22436e-26	Epithelial	2.62
	Luzp1	1.44007e-30	0.318225	0.734	0.48	4.64926e-26	Epithelial	1.529
	Gm43507	1.47072e-30	0.404492	0.329	0.146	4.74822e-26	Epithelial	2.253
	Fam13c	1.4778e-30	0.277316	0.393	0.185	4.77106e-26	Epithelial	2.124
	Coro2b	1.70419e-30	0.287008	0.303	0.123	5.50196e-26	Epithelial	2.463
	Bckdhb	1.72698e-30	0.329099	0.444	0.228	5.57556e-26	Epithelial	1.947
	Ctnnbl1	2.04702e-30	0.334304	0.408	0.204	6.60882e-26	Epithelial	2
	Lrp6	2.1894e-30	0.239857	0.725	0.471	7.06847e-26	Epithelial	1.539
	Gm4258	2.39177e-30	0.291024	0.458	0.235	7.72183e-26	Epithelial	1.949
	Dglucy	2.45324e-30	0.268719	0.314	0.132	7.92028e-26	Epithelial	2.379
	Wdr6	2.60752e-30	0.372446	0.273	0.107	8.41837e-26	Epithelial	2.551
	Mir99ahg	2.9286e-30	0.260614	0.982	0.893	9.45499e-26	Epithelial	1.1
	Elovl5	3.16207e-30	0.336757	0.322	0.14	1.02087e-25	Epithelial	2.3
	Tmem164	3.21394e-30	0.376248	0.792	0.583	1.03762e-25	Epithelial	1.358
	Gm46218	4.01333e-30	0.366672	0.298	0.124	1.2957e-25	Epithelial	2.403
	Pdk2	4.06736e-30	0.353802	0.271	0.107	1.31315e-25	Epithelial	2.533
	Ssbp3	4.77935e-30	0.345521	0.465	0.247	1.54301e-25	Epithelial	1.883
	Tbc1d1	6.79981e-30	0.281721	0.512	0.273	2.19532e-25	Epithelial	1.875
	Clcn3	8.06356e-30	0.31229	0.517	0.284	2.60332e-25	Epithelial	1.82
	Zfp808	1.61984e-29	0.309042	0.293	0.119	5.22964e-25	Epithelial	2.462
	Mthfr	1.81999e-29	0.322326	0.322	0.14	5.87582e-25	Epithelial	2.3
	Itgb3bp	1.84546e-29	0.316819	0.399	0.198	5.95808e-25	Epithelial	2.015
	Med25	1.92868e-29	0.312332	0.328	0.145	6.22675e-25	Epithelial	2.262
	Zic4	1.94757e-29	0.326708	0.598	0.35	6.28772e-25	Epithelial	1.709
	Oip5os1	2.18768e-29	0.276478	0.459	0.241	7.06294e-25	Epithelial	1.905
	Mettl16	2.34924e-29	0.275782	0.363	0.172	7.58453e-25	Epithelial	2.11
	Firre	2.55447e-29	0.329276	0.463	0.249	8.24709e-25	Epithelial	1.859
	Ikbip	3.11612e-29	0.350085	0.368	0.176	1.00604e-24	Epithelial	2.091
	Hdgf	3.34363e-29	0.29992	0.325	0.143	1.07949e-24	Epithelial	2.273
	Fgd4	3.80496e-29	0.293391	0.672	0.415	1.22843e-24	Epithelial	1.619
	Gpatch8	3.87684e-29	0.295292	0.821	0.581	1.25164e-24	Epithelial	1.413
	Ttc19	4.09334e-29	0.313103	0.495	0.27	1.32153e-24	Epithelial	1.833
	BC003965	4.70136e-29	0.340732	0.264	0.104	1.51783e-24	Epithelial	2.538
	Zdhhc1	5.20226e-29	0.318671	0.349	0.163	1.67955e-24	Epithelial	2.141
	Sucla2	5.40078e-29	0.319522	0.405	0.204	1.74364e-24	Epithelial	1.985
	Spint2	5.96825e-29	0.326864	0.314	0.137	1.92685e-24	Epithelial	2.292
	Srsf7	7.49867e-29	0.295868	0.872	0.638	2.42094e-24	Epithelial	1.367
	Timmdc1	8.45541e-29	0.330701	0.404	0.204	2.72983e-24	Epithelial	1.98
	Eny2	8.4581e-29	0.304915	0.354	0.168	2.7307e-24	Epithelial	2.107
	Pacrg	9.96655e-29	0.0509317	0.437	0.208	3.2177e-24	Epithelial	2.101
	Strbp	1.13528e-28	0.280953	0.876	0.624	3.66525e-24	Epithelial	1.404
	Dlgap4	1.59607e-28	0.321551	0.488	0.269	5.15291e-24	Epithelial	1.814
	Slc39a13	1.74091e-28	0.301429	0.259	0.099	5.62053e-24	Epithelial	2.616
	Phf20l1	1.98582e-28	0.306956	0.678	0.437	6.4112e-24	Epithelial	1.551
	Btf3l4	2.22726e-28	0.312313	0.265	0.106	7.19071e-24	Epithelial	2.5
	Slc25a27	2.45394e-28	0.323737	0.32	0.145	7.92253e-24	Epithelial	2.207
	Ccdc39	2.7563e-28	0.275391	0.333	0.148	8.89871e-24	Epithelial	2.25
	Wwox	2.79255e-28	0.235396	0.857	0.618	9.01576e-24	Epithelial	1.387
	Plekhg3	3.15304e-28	0.331803	0.355	0.172	1.01796e-23	Epithelial	2.064
	Gm12940	3.29571e-28	0.304756	0.299	0.128	1.06402e-23	Epithelial	2.336
	Zfp609	3.45518e-28	0.308613	0.621	0.378	1.1155e-23	Epithelial	1.643
	Fancc	3.81248e-28	0.30278	0.34	0.156	1.23086e-23	Epithelial	2.179
	Map2	5.18793e-28	0.237211	0.355	0.164	1.67492e-23	Epithelial	2.165
	Wdr35	5.23188e-28	0.33414	0.318	0.147	1.68911e-23	Epithelial	2.163
	Mcts1	7.27848e-28	0.300904	0.384	0.189	2.34986e-23	Epithelial	2.032
	Desi1	9.0543e-28	0.326542	0.292	0.127	2.92318e-23	Epithelial	2.299
	Rassf9	9.06092e-28	0.15441	0.363	0.169	2.92532e-23	Epithelial	2.148
	Dock5	1.02418e-27	0.088976	0.562	0.295	3.30656e-23	Epithelial	1.905
	Axin2	1.12526e-27	0.355085	0.31	0.141	3.63289e-23	Epithelial	2.199
	Map3k20	1.14372e-27	0.319415	0.29	0.124	3.69251e-23	Epithelial	2.339
	Rps6ka2	1.15437e-27	0.340812	0.276	0.117	3.72687e-23	Epithelial	2.359
	Parva	1.39218e-27	0.244173	0.524	0.29	4.49464e-23	Epithelial	1.807
	Pdha1	1.48492e-27	0.300853	0.317	0.142	4.79405e-23	Epithelial	2.232
	Igsf3	1.54993e-27	0.34307	0.293	0.128	5.00394e-23	Epithelial	2.289
	Aifm1	2.07223e-27	0.297701	0.308	0.134	6.69019e-23	Epithelial	2.299
	Spata6	2.4116e-27	0.327665	0.448	0.245	7.78585e-23	Epithelial	1.829
	Nipa1	3.39936e-27	0.3041	0.264	0.108	1.09748e-22	Epithelial	2.444
	Cpped1	3.87667e-27	0.301884	0.32	0.146	1.25158e-22	Epithelial	2.192
	Ift74	5.94238e-27	0.259637	0.39	0.192	1.9185e-22	Epithelial	2.031
	Pnkd	5.95482e-27	0.294978	0.27	0.111	1.92251e-22	Epithelial	2.432
	Pced1b	8.19448e-27	0.284594	0.508	0.285	2.64559e-22	Epithelial	1.782
	Eno1	8.40481e-27	0.299621	0.481	0.259	2.71349e-22	Epithelial	1.857
	Plxnb1	8.43467e-27	0.283964	0.272	0.112	2.72313e-22	Epithelial	2.429
	Gbf1	8.79877e-27	0.271922	0.674	0.427	2.84068e-22	Epithelial	1.578
	Tmem161b	1.03988e-26	0.253165	0.406	0.209	3.35726e-22	Epithelial	1.943
	Acsl6	1.17463e-26	0.286077	0.321	0.148	3.79231e-22	Epithelial	2.169
	Gulp1	1.2464e-26	0.206509	0.6	0.355	4.02399e-22	Epithelial	1.69
	Abhd17b	1.41135e-26	0.358403	0.389	0.201	4.55654e-22	Epithelial	1.935
	Ttc23	1.414e-26	0.255204	0.366	0.18	4.56511e-22	Epithelial	2.033
	Ppm1h	1.52282e-26	0.196962	0.832	0.578	4.91644e-22	Epithelial	1.439
	Shisa6	1.58547e-26	0.303676	0.258	0.103	5.11868e-22	Epithelial	2.505
	Ube2h	1.59914e-26	0.291968	0.662	0.424	5.16284e-22	Epithelial	1.561
	Apex2	1.67316e-26	0.325927	0.356	0.179	5.4018e-22	Epithelial	1.989
	Irs2	1.69771e-26	0.301684	0.273	0.113	5.48107e-22	Epithelial	2.416
	Itfg2	1.78531e-26	0.312267	0.276	0.117	5.76388e-22	Epithelial	2.359
	Mycbp	2.06035e-26	0.294753	0.316	0.145	6.65184e-22	Epithelial	2.179
	Zfp329	2.69963e-26	0.276302	0.408	0.213	8.71575e-22	Epithelial	1.915
	Nufip2	2.86875e-26	0.264658	0.655	0.412	9.26176e-22	Epithelial	1.59
	Prpf4b	3.53642e-26	0.324026	0.832	0.633	1.14173e-21	Epithelial	1.314
	Lpgat1	3.82242e-26	0.260128	0.382	0.188	1.23407e-21	Epithelial	2.032
	9530026P05Rik	3.89503e-26	0.0206157	0.635	0.357	1.25751e-21	Epithelial	1.779
	Afap1l2	4.56788e-26	0.216383	0.351	0.168	1.47474e-21	Epithelial	2.089
	Mpp5	5.44127e-26	0.312201	0.409	0.216	1.75671e-21	Epithelial	1.894
	Limch1	5.549e-26	0.183071	0.362	0.173	1.79149e-21	Epithelial	2.092
	Aebp2	5.55268e-26	0.30514	0.403	0.213	1.79268e-21	Epithelial	1.892
	Lztfl1	6.24545e-26	0.323175	0.398	0.213	2.01635e-21	Epithelial	1.869
	Gsr	7.61298e-26	0.306985	0.291	0.13	2.45785e-21	Epithelial	2.238
	Fgfr1	8.24961e-26	0.224125	0.599	0.35	2.66339e-21	Epithelial	1.711
	Tfcp2	1.07942e-25	0.312217	0.373	0.193	3.48491e-21	Epithelial	1.933
	Mccc1	1.90097e-25	0.286367	0.269	0.115	6.13729e-21	Epithelial	2.339
	Ext1	1.94664e-25	0.288302	0.864	0.662	6.28472e-21	Epithelial	1.305
	Asb3	2.11963e-25	0.265306	0.6	0.366	6.84323e-21	Epithelial	1.639
	Calml4	2.90229e-25	0.264494	0.386	0.197	9.37003e-21	Epithelial	1.959
	Angptl2	3.39803e-25	0.259323	0.276	0.119	1.09705e-20	Epithelial	2.319
	Sec22a	3.8528e-25	0.235352	0.325	0.155	1.24388e-20	Epithelial	2.097
	Npepps	3.94144e-25	0.276281	0.642	0.413	1.27249e-20	Epithelial	1.554
	Scd2	4.70697e-25	0.280924	0.657	0.412	1.51965e-20	Epithelial	1.595
	Srr	5.75318e-25	0.282538	0.366	0.189	1.85742e-20	Epithelial	1.937
	N4bp2	6.41922e-25	0.252147	0.291	0.132	2.07244e-20	Epithelial	2.205
	Ppme1	7.23375e-25	0.273664	0.318	0.152	2.33542e-20	Epithelial	2.092
	Hist1h1c	7.31221e-25	0.313845	0.331	0.163	2.36075e-20	Epithelial	2.031
	Mtif2	8.25814e-25	0.264827	0.435	0.235	2.66614e-20	Epithelial	1.851
	Cdc37l1	8.36994e-25	0.273513	0.621	0.387	2.70224e-20	Epithelial	1.605
	Safb	9.98895e-25	0.265086	0.487	0.279	3.22493e-20	Epithelial	1.746
	Igf2r	1.15282e-24	0.287536	0.375	0.198	3.72187e-20	Epithelial	1.894
	Kcnk1	1.20458e-24	0.231793	0.303	0.137	3.88899e-20	Epithelial	2.212
	Upf3b	1.34659e-24	0.239278	0.439	0.239	4.34746e-20	Epithelial	1.837
	Crebzf	1.37184e-24	0.249026	0.46	0.255	4.42898e-20	Epithelial	1.804
	Calm2	1.42795e-24	0.276862	0.605	0.373	4.61015e-20	Epithelial	1.622
	Klc1	1.61359e-24	0.241512	0.42	0.227	5.20949e-20	Epithelial	1.85
	Ncam1	1.67694e-24	0.276677	0.431	0.233	5.41401e-20	Epithelial	1.85
	Nfasc	2.17443e-24	0.227541	0.265	0.111	7.02016e-20	Epithelial	2.387
	Zranb2	2.3492e-24	0.262904	0.753	0.508	7.58439e-20	Epithelial	1.482
	Rhoj	2.88457e-24	0.252506	0.377	0.199	9.31284e-20	Epithelial	1.894
	Arhgef12	2.97172e-24	0.273193	0.793	0.563	9.59421e-20	Epithelial	1.409
	Slc20a2	3.55929e-24	0.304304	0.481	0.276	1.14912e-19	Epithelial	1.743
	Tacc2	3.58604e-24	0.291297	0.321	0.156	1.15775e-19	Epithelial	2.058
	Plekha6	3.65468e-24	0.269536	0.323	0.156	1.17991e-19	Epithelial	2.071
	Tom1l2	4.12052e-24	0.293944	0.614	0.388	1.33031e-19	Epithelial	1.582
	Lamc1	4.41932e-24	0.245631	0.489	0.282	1.42678e-19	Epithelial	1.734
	Wdpcp	4.7392e-24	0.238673	0.478	0.272	1.53005e-19	Epithelial	1.757
	Ltbp3	4.83076e-24	0.303299	0.276	0.125	1.55961e-19	Epithelial	2.208
	Timp3	5.26444e-24	0.0471744	0.577	0.338	1.69963e-19	Epithelial	1.707
	Tmlhe	5.5688e-24	0.293852	0.346	0.179	1.79789e-19	Epithelial	1.933
	Pogz	5.67131e-24	0.276779	0.397	0.213	1.83098e-19	Epithelial	1.864
	Cyb5b	5.88205e-24	0.248238	0.418	0.225	1.89902e-19	Epithelial	1.858
	Tjp2	5.98007e-24	0.23679	0.4	0.217	1.93066e-19	Epithelial	1.843
	Trp53bp1	6.62013e-24	0.261955	0.379	0.198	2.13731e-19	Epithelial	1.914
	Gstt2	1.14109e-23	0.323602	0.256	0.114	3.68401e-19	Epithelial	2.246
	Ubxn7	1.6195e-23	0.272542	0.396	0.211	5.22856e-19	Epithelial	1.877
	Zfp827	1.88906e-23	0.258855	0.287	0.136	6.09883e-19	Epithelial	2.11
	Mphosph8	1.89001e-23	0.302473	0.401	0.22	6.10189e-19	Epithelial	1.823
	Gm9968	2.11633e-23	0.255843	0.32	0.156	6.83258e-19	Epithelial	2.051
	Creb3l2	2.21465e-23	0.264291	0.372	0.196	7.15001e-19	Epithelial	1.898
	Garem1	2.41702e-23	0.304943	0.3	0.144	7.80334e-19	Epithelial	2.083
	Agl	2.80149e-23	0.269478	0.315	0.152	9.04462e-19	Epithelial	2.072
	Lrriq1	2.85427e-23	0.105252	0.378	0.188	9.21502e-19	Epithelial	2.011
	Ndufs4	2.90842e-23	0.256063	0.583	0.362	9.38985e-19	Epithelial	1.61
	Wwtr1	4.67701e-23	0.215869	0.515	0.301	1.50997e-18	Epithelial	1.711
	Limd1	4.76289e-23	0.209022	0.337	0.167	1.5377e-18	Epithelial	2.018
	Dicer1	5.42044e-23	0.27496	0.453	0.262	1.74999e-18	Epithelial	1.729
	Gcnt2	5.61542e-23	0.252618	0.375	0.201	1.81294e-18	Epithelial	1.866
	Naa20	5.73535e-23	0.248956	0.424	0.232	1.85166e-18	Epithelial	1.828
	Pde4dip	5.92266e-23	0.246541	0.41	0.217	1.91213e-18	Epithelial	1.889
	Gm15952	6.21569e-23	0.298861	0.261	0.118	2.00674e-18	Epithelial	2.212
	Tmx4	9.52545e-23	0.273767	0.372	0.196	3.07529e-18	Epithelial	1.898
	Pik3r3	1.07643e-22	0.128003	0.385	0.201	3.47526e-18	Epithelial	1.915
	Limk2	1.12166e-22	0.259698	0.353	0.184	3.62128e-18	Epithelial	1.918
	Stx18	1.12849e-22	0.216342	0.43	0.235	3.64334e-18	Epithelial	1.83
	Gm26827	1.2092e-22	0.224085	0.456	0.261	3.90389e-18	Epithelial	1.747
	Ring1	1.27355e-22	0.274994	0.351	0.184	4.11166e-18	Epithelial	1.908
	Gm29571	1.30089e-22	0.205189	0.288	0.136	4.19991e-18	Epithelial	2.118
	Pfn2	1.30197e-22	0.272291	0.37	0.196	4.20341e-18	Epithelial	1.888
	Trak1	1.49579e-22	0.238478	0.603	0.372	4.82916e-18	Epithelial	1.621
	Tmem245	1.50681e-22	0.258655	0.531	0.319	4.86472e-18	Epithelial	1.665
	Apoo	1.58669e-22	0.24962	0.254	0.112	5.12262e-18	Epithelial	2.268
	D130040H23Rik	2.1007e-22	0.248933	0.3	0.145	6.78212e-18	Epithelial	2.069
	Pou6f1	2.16073e-22	0.274262	0.302	0.147	6.97592e-18	Epithelial	2.054
	Dcaf8	2.3704e-22	0.23403	0.546	0.331	7.65284e-18	Epithelial	1.65
	Antxr1	2.3729e-22	0.228315	0.38	0.202	7.66091e-18	Epithelial	1.881
	Gm31224	2.38128e-22	0.28556	0.253	0.113	7.68797e-18	Epithelial	2.239
	Cdv3	2.52066e-22	0.254801	0.328	0.168	8.13794e-18	Epithelial	1.952
	Ccdc174	2.53793e-22	0.231388	0.329	0.166	8.19369e-18	Epithelial	1.982
	Gm11099	2.56882e-22	0.248382	0.262	0.12	8.29343e-18	Epithelial	2.183
	Col4a6	2.68806e-22	0.133883	0.325	0.161	8.67841e-18	Epithelial	2.019
	Scrn1	2.79816e-22	0.266339	0.282	0.133	9.03385e-18	Epithelial	2.12
	Commd3	2.82876e-22	0.244621	0.315	0.154	9.13266e-18	Epithelial	2.045
	Herc3	2.86811e-22	0.196186	0.287	0.133	9.25969e-18	Epithelial	2.158
	Trip4	3.20412e-22	0.258792	0.441	0.254	1.03445e-17	Epithelial	1.736
	Snta1	3.21874e-22	0.221568	0.336	0.171	1.03917e-17	Epithelial	1.965
	Tanc1	3.47624e-22	0.205763	0.484	0.28	1.1223e-17	Epithelial	1.729
	Osbpl1a	3.50624e-22	0.218582	0.383	0.203	1.13199e-17	Epithelial	1.887
	Ak3	3.70989e-22	0.280715	0.36	0.19	1.19774e-17	Epithelial	1.895
	Zhx3	3.71754e-22	0.249128	0.368	0.198	1.20021e-17	Epithelial	1.859
	Srsf1	4.07076e-22	0.26612	0.533	0.331	1.31424e-17	Epithelial	1.61
	Mapk9	4.18267e-22	0.251459	0.336	0.172	1.35038e-17	Epithelial	1.953
	Crocc	4.57793e-22	0.253807	0.256	0.114	1.47799e-17	Epithelial	2.246
	Gnpat	4.71312e-22	0.263908	0.268	0.123	1.52163e-17	Epithelial	2.179
	Akap8l	5.29675e-22	0.24935	0.68	0.451	1.71005e-17	Epithelial	1.508
	Nt5dc1	5.45093e-22	0.190917	0.482	0.277	1.75983e-17	Epithelial	1.74
	Rpa1	5.52062e-22	0.253836	0.317	0.158	1.78233e-17	Epithelial	2.006
	Fhit	5.52087e-22	0.14156	0.564	0.337	1.78241e-17	Epithelial	1.674
	Klhl24	6.03317e-22	0.192981	0.421	0.229	1.94781e-17	Epithelial	1.838
	Gm43948	6.47828e-22	0.325853	0.259	0.122	2.09151e-17	Epithelial	2.123
	Lgr4	6.57727e-22	0.222805	0.37	0.2	2.12347e-17	Epithelial	1.85
	Fermt2	7.06646e-22	0.233318	0.46	0.268	2.28141e-17	Epithelial	1.716
	Cirbp	7.30563e-22	0.284728	0.345	0.18	2.35862e-17	Epithelial	1.917
	Smim4	1.12813e-21	0.202851	0.443	0.249	3.64217e-17	Epithelial	1.779
	Brwd3	1.15389e-21	0.235244	0.273	0.128	3.72532e-17	Epithelial	2.133
	Dnajc15	1.26684e-21	0.214426	0.326	0.164	4.09e-17	Epithelial	1.988
	Zfp322a	1.27582e-21	0.223707	0.345	0.179	4.11897e-17	Epithelial	1.927
	Cfap74	1.40522e-21	0.155084	0.363	0.185	4.53676e-17	Epithelial	1.962
	Arvcf	1.75649e-21	0.252942	0.305	0.152	5.67082e-17	Epithelial	2.007
	Slc4a2	1.77994e-21	0.272082	0.3	0.148	5.74654e-17	Epithelial	2.027
	Agrn	2.24751e-21	0.27871	0.306	0.153	7.25608e-17	Epithelial	2
	Lin52	2.49933e-21	0.213836	0.371	0.2	8.06908e-17	Epithelial	1.855
	Kmt5a	2.50191e-21	0.243698	0.266	0.123	8.0774e-17	Epithelial	2.163
	Slc16a4	2.52046e-21	0.220938	0.291	0.138	8.13731e-17	Epithelial	2.109
	Ccl25	2.59614e-21	0.218925	0.302	0.147	8.38165e-17	Epithelial	2.054
	Trak2	2.63851e-21	0.251576	0.257	0.117	8.51843e-17	Epithelial	2.197
	Knop1	2.75195e-21	0.256179	0.38	0.209	8.88468e-17	Epithelial	1.818
	Wwc2	3.47476e-21	0.226785	0.571	0.35	1.12182e-16	Epithelial	1.631
	Ccdc136	4.18128e-21	0.246723	0.255	0.118	1.34993e-16	Epithelial	2.161
	Alms1	4.56476e-21	0.192898	0.366	0.194	1.47373e-16	Epithelial	1.887
	Hnrnpll	5.16803e-21	0.234714	0.388	0.214	1.6685e-16	Epithelial	1.813
	A630089N07Rik	5.37168e-21	0.239391	0.391	0.217	1.73425e-16	Epithelial	1.802
	Dzip1l	7.08691e-21	0.255298	0.255	0.118	2.28801e-16	Epithelial	2.161
	Plaat3	7.99225e-21	0.205452	0.344	0.176	2.5803e-16	Epithelial	1.955
	Osbpl2	9.57189e-21	0.246639	0.251	0.114	3.09029e-16	Epithelial	2.202
	St7l	9.97091e-21	0.20474	0.481	0.281	3.21911e-16	Epithelial	1.712
	Pnrc1	1.10998e-20	0.254326	0.253	0.118	3.58357e-16	Epithelial	2.144
	Ehbp1	1.21807e-20	0.230889	0.709	0.479	3.93253e-16	Epithelial	1.48
	Cdc26	1.31828e-20	0.239108	0.328	0.172	4.25606e-16	Epithelial	1.907
	Gm1976	1.32612e-20	0.183869	0.274	0.13	4.28138e-16	Epithelial	2.108
	Gas6	1.39824e-20	0.210705	0.665	0.435	4.51421e-16	Epithelial	1.529
	Gm26542	1.55373e-20	0.164546	0.522	0.315	5.01621e-16	Epithelial	1.657
	Epc1	1.56811e-20	0.264884	0.663	0.445	5.06264e-16	Epithelial	1.49
	Dnah2	1.92633e-20	0.238494	0.334	0.174	6.21915e-16	Epithelial	1.92
	Ddx50	1.93602e-20	0.217423	0.617	0.391	6.25043e-16	Epithelial	1.578
	Rbm4b	2.22338e-20	0.207103	0.371	0.203	7.17817e-16	Epithelial	1.828
	Pbxip1	2.41894e-20	0.211949	0.45	0.261	7.80955e-16	Epithelial	1.724
	Eri3	2.80858e-20	0.218615	0.463	0.276	9.06752e-16	Epithelial	1.678
	Naa40	3.37189e-20	0.247024	0.28	0.139	1.08862e-15	Epithelial	2.014
	D430042O09Rik	3.47242e-20	0.18069	0.47	0.277	1.12107e-15	Epithelial	1.697
	Morf4l2	3.73601e-20	0.244629	0.398	0.225	1.20617e-15	Epithelial	1.769
	Kat6b	5.22114e-20	0.255841	0.559	0.355	1.68565e-15	Epithelial	1.575
	Ppp1r3b	5.64487e-20	0.195096	0.272	0.128	1.82245e-15	Epithelial	2.125
	Hif1a	5.94053e-20	0.204574	0.403	0.228	1.9179e-15	Epithelial	1.768
	Eaf2	5.98945e-20	0.237658	0.273	0.131	1.9337e-15	Epithelial	2.084
	Mtss2	6.05602e-20	0.074678	0.411	0.222	1.95519e-15	Epithelial	1.851
	Tada2a	6.17713e-20	0.24048	0.268	0.13	1.99429e-15	Epithelial	2.062
	Cpt1a	6.35889e-20	0.233167	0.282	0.14	2.05297e-15	Epithelial	2.014
	Mpdz	6.84425e-20	0.208239	0.42	0.242	2.20967e-15	Epithelial	1.736
	Tcf12	9.05846e-20	0.219383	0.917	0.733	2.92452e-15	Epithelial	1.251
	6720427I07Rik	9.45735e-20	0.242569	0.578	0.374	3.05331e-15	Epithelial	1.545
	Ndufa10	1.07173e-19	0.22884	0.312	0.16	3.46008e-15	Epithelial	1.95
	Snap23	1.29879e-19	0.148778	0.484	0.283	4.19313e-15	Epithelial	1.71
	Gm15563	1.34095e-19	0.103944	0.5	0.301	4.32925e-15	Epithelial	1.661
	Synj2bp	1.40207e-19	0.20323	0.424	0.245	4.52659e-15	Epithelial	1.731
	Adarb1	1.43819e-19	0.239446	0.291	0.148	4.6432e-15	Epithelial	1.966
	Ddx55	1.47915e-19	0.215345	0.281	0.138	4.77542e-15	Epithelial	2.036
	Sox9	1.60163e-19	0.250326	0.3	0.156	5.17087e-15	Epithelial	1.923
	Usp46	1.70417e-19	0.166742	0.333	0.174	5.50191e-15	Epithelial	1.914
	Cfap20	1.71982e-19	0.197117	0.361	0.201	5.55245e-15	Epithelial	1.796
	Rfx7	1.83939e-19	0.219418	0.488	0.299	5.93846e-15	Epithelial	1.632
	B230307C23Rik	2.11545e-19	0.203869	0.305	0.158	6.82972e-15	Epithelial	1.93
	Esco1	2.3998e-19	0.171648	0.446	0.257	7.74777e-15	Epithelial	1.735
	Xkr6	2.57331e-19	0.0642869	0.256	0.118	8.30794e-15	Epithelial	2.169
	Nedd4	2.71202e-19	0.178523	0.783	0.518	8.75575e-15	Epithelial	1.512
	Tpst1	2.88792e-19	0.171801	0.302	0.154	9.32366e-15	Epithelial	1.961
	Arhgap26	2.92272e-19	0.20251	0.479	0.291	9.43602e-15	Epithelial	1.646
	Psma3	3.04444e-19	0.243278	0.587	0.378	9.82899e-15	Epithelial	1.553
	Hnrnpr	3.34583e-19	0.262133	0.632	0.421	1.0802e-14	Epithelial	1.501
	Snx32	3.4177e-19	0.230301	0.271	0.135	1.10341e-14	Epithelial	2.007
	Cyp2f2	3.80476e-19	0.304359	0.356	0.201	1.22837e-14	Epithelial	1.771
	Nktr	4.07421e-19	0.209866	0.73	0.505	1.31536e-14	Epithelial	1.446
	Ldah	4.4195e-19	0.202873	0.383	0.217	1.42683e-14	Epithelial	1.765
	Pdcd4	4.93187e-19	0.235838	0.446	0.263	1.59225e-14	Epithelial	1.696
	Atp7a	4.94403e-19	0.151211	0.467	0.276	1.59618e-14	Epithelial	1.692
	Aco2	5.01379e-19	0.198821	0.447	0.261	1.6187e-14	Epithelial	1.713
	Ahcyl2	5.13049e-19	0.10921	0.608	0.376	1.65638e-14	Epithelial	1.617
	Itgb8	5.90597e-19	0.137961	0.303	0.156	1.90674e-14	Epithelial	1.942
	Adamtsl1	6.32618e-19	0.113579	0.344	0.185	2.04241e-14	Epithelial	1.859
	Ccdc80	6.40625e-19	0.226442	0.351	0.196	2.06826e-14	Epithelial	1.791
	Rsf1os1	6.70131e-19	0.161562	0.36	0.196	2.16352e-14	Epithelial	1.837
	Osbpl6	6.9951e-19	0.227047	0.254	0.123	2.25837e-14	Epithelial	2.065
	Ubn2	7.10716e-19	0.255085	0.796	0.597	2.29455e-14	Epithelial	1.333
	Odf2	8.12299e-19	0.18844	0.456	0.272	2.62251e-14	Epithelial	1.676
	Dnal1	1.15974e-18	0.200807	0.274	0.136	3.74422e-14	Epithelial	2.015
	Akt3	1.16436e-18	0.166087	0.705	0.466	3.75912e-14	Epithelial	1.513
	Tecpr2	1.39106e-18	0.212726	0.335	0.182	4.49103e-14	Epithelial	1.841
	Hnrnpl	1.44564e-18	0.230829	0.522	0.326	4.66725e-14	Epithelial	1.601
	Sqstm1	1.44859e-18	0.215834	0.42	0.245	4.67676e-14	Epithelial	1.714
	Atp5a1	1.79586e-18	0.238134	0.623	0.407	5.79792e-14	Epithelial	1.531
	Lnx2	2.0109e-18	0.199781	0.257	0.125	6.49219e-14	Epithelial	2.056
	Fat1	3.47859e-18	0.189458	0.474	0.288	1.12306e-13	Epithelial	1.646
	Cables1	3.62231e-18	0.146954	0.323	0.169	1.16946e-13	Epithelial	1.911
	Banp	3.93784e-18	0.174598	0.39	0.223	1.27133e-13	Epithelial	1.749
	Yeats2	4.23523e-18	0.222788	0.428	0.256	1.36734e-13	Epithelial	1.672
	Arhgap44	4.23773e-18	0.130471	0.26	0.127	1.36815e-13	Epithelial	2.047
	Ikzf2	4.48983e-18	0.236533	0.424	0.254	1.44954e-13	Epithelial	1.669
	Patj	4.74504e-18	0.126554	0.361	0.204	1.53194e-13	Epithelial	1.77
	Atp11b	4.87562e-18	0.218062	0.394	0.227	1.57409e-13	Epithelial	1.736
	Stt3b	5.25306e-18	0.211772	0.453	0.274	1.69595e-13	Epithelial	1.653
	Szrd1	6.4808e-18	0.173107	0.324	0.174	2.09233e-13	Epithelial	1.862
	Suds3	6.79887e-18	0.185518	0.285	0.146	2.19501e-13	Epithelial	1.952
	Mcu	7.0234e-18	0.180072	0.512	0.318	2.2675e-13	Epithelial	1.61
	Gm37240	7.37697e-18	0.128733	0.782	0.551	2.38165e-13	Epithelial	1.419
	Psmc6	7.47716e-18	0.206846	0.472	0.287	2.414e-13	Epithelial	1.645
	Gm28198	7.5716e-18	0.242475	0.312	0.168	2.44449e-13	Epithelial	1.857
	Atat1	7.6613e-18	0.213662	0.254	0.127	2.47345e-13	Epithelial	2
	Clasp2	7.93334e-18	0.215519	0.764	0.554	2.56128e-13	Epithelial	1.379
	Zfp397	8.50456e-18	0.20433	0.393	0.23	2.7457e-13	Epithelial	1.709
	1700111E14Rik	9.51332e-18	0.160283	0.264	0.132	3.07137e-13	Epithelial	2
	Dlg4	9.69215e-18	0.21845	0.275	0.144	3.12911e-13	Epithelial	1.91
	Gm16068	1.06382e-17	0.178215	0.252	0.121	3.43454e-13	Epithelial	2.083
	Naxd	1.14766e-17	0.183385	0.341	0.186	3.70521e-13	Epithelial	1.833
	Kirrel	1.33468e-17	0.189338	0.364	0.21	4.30902e-13	Epithelial	1.733
	Plekha5	1.69615e-17	0.18288	0.442	0.265	5.47601e-13	Epithelial	1.668
	Cdk17	1.71745e-17	0.181571	0.532	0.334	5.54478e-13	Epithelial	1.593
	Rubcn	1.74867e-17	0.13865	0.291	0.15	5.64559e-13	Epithelial	1.94
	Hipk2	1.87233e-17	0.125918	0.638	0.408	6.04482e-13	Epithelial	1.564
	Mark2	2.14501e-17	0.174487	0.575	0.372	6.92516e-13	Epithelial	1.546
	Fam168a	2.16721e-17	0.168914	0.578	0.37	6.99683e-13	Epithelial	1.562
	Gm19522	2.28105e-17	0.173735	0.46	0.279	7.36438e-13	Epithelial	1.649
	Kif9	2.29106e-17	0.173674	0.32	0.173	7.39669e-13	Epithelial	1.85
	Ttc8	2.3629e-17	0.203296	0.338	0.186	7.62862e-13	Epithelial	1.817
	Gm17227	2.45492e-17	0.143373	0.293	0.152	7.9257e-13	Epithelial	1.928
	Cwf19l2	2.49304e-17	0.117677	0.532	0.329	8.04878e-13	Epithelial	1.617
	Dclk1	2.52152e-17	0.137226	0.413	0.241	8.14072e-13	Epithelial	1.714
	Sostdc1	2.53029e-17	0.229484	0.318	0.173	8.16904e-13	Epithelial	1.838
	Trappc9	2.57705e-17	0.14506	0.533	0.334	8.32e-13	Epithelial	1.596
	Rbis	2.68943e-17	0.186691	0.311	0.168	8.68282e-13	Epithelial	1.851
	Actn4	2.88257e-17	0.188072	0.581	0.377	9.30637e-13	Epithelial	1.541
	Cox16	2.9287e-17	0.198229	0.68	0.472	9.45529e-13	Epithelial	1.441
	Zfyve9	2.96824e-17	0.187563	0.447	0.27	9.58298e-13	Epithelial	1.656
	Chfr	3.26981e-17	0.169634	0.392	0.226	1.05566e-12	Epithelial	1.735
	Fyttd1	3.4095e-17	0.175463	0.369	0.212	1.10076e-12	Epithelial	1.741
	Psmd11	3.71166e-17	0.180397	0.417	0.25	1.19831e-12	Epithelial	1.668
	Prpf6	3.98672e-17	0.179803	0.347	0.197	1.28711e-12	Epithelial	1.761
	Chka	4.58748e-17	0.13034	0.478	0.294	1.48107e-12	Epithelial	1.626
	Hs2st1	4.80987e-17	0.094803	0.506	0.306	1.55287e-12	Epithelial	1.654
	Rnf11	5.10722e-17	0.212938	0.272	0.142	1.64886e-12	Epithelial	1.915
	Mitf	5.74273e-17	0.108336	0.768	0.531	1.85404e-12	Epithelial	1.446
	Phkb	5.85039e-17	0.194752	0.685	0.467	1.8888e-12	Epithelial	1.467
	Fto	6.41709e-17	0.191164	0.681	0.48	2.07176e-12	Epithelial	1.419
	Pds5b	6.49348e-17	0.217901	0.599	0.402	2.09642e-12	Epithelial	1.49
	Ift88	8.08325e-17	0.204349	0.288	0.154	2.60968e-12	Epithelial	1.87
	Ift81	8.31101e-17	0.17416	0.385	0.226	2.68321e-12	Epithelial	1.704
	Snw1	9.25276e-17	0.197959	0.367	0.217	2.98725e-12	Epithelial	1.691
	Pls3	9.54738e-17	0.197267	0.357	0.205	3.08237e-12	Epithelial	1.741
	Dalrd3	9.74798e-17	0.179353	0.41	0.243	3.14714e-12	Epithelial	1.687
	Palm	1.06237e-16	0.204883	0.273	0.144	3.42987e-12	Epithelial	1.896
	Ubtd2	1.07349e-16	0.156294	0.289	0.154	3.46577e-12	Epithelial	1.877
	Plekhm2	1.0895e-16	0.155376	0.475	0.289	3.51745e-12	Epithelial	1.644
	Gm16552	1.21638e-16	0.18593	0.319	0.179	3.92709e-12	Epithelial	1.782
	Sh3kbp1	1.8518e-16	0.0534504	0.517	0.314	5.97852e-12	Epithelial	1.646
	Iqck	2.20009e-16	0.158862	0.276	0.144	7.10299e-12	Epithelial	1.917
	Mff	2.26418e-16	0.142007	0.299	0.163	7.30992e-12	Epithelial	1.834
	Gm3448	2.2706e-16	0.179823	0.3	0.164	7.33062e-12	Epithelial	1.829
	Cttn	2.40072e-16	0.200116	0.308	0.168	7.75073e-12	Epithelial	1.833
	Vezf1	2.42605e-16	0.200313	0.381	0.226	7.8325e-12	Epithelial	1.686
	1500004A13Rik	2.61586e-16	0.111971	0.443	0.267	8.4453e-12	Epithelial	1.659
	Ap1g1	2.76775e-16	0.177771	0.495	0.314	8.93568e-12	Epithelial	1.576
	Cep164	2.94463e-16	0.199713	0.3	0.165	9.50673e-12	Epithelial	1.818
	Igf2bp3	3.13692e-16	0.165522	0.329	0.185	1.01275e-11	Epithelial	1.778
	Zfp933	3.38089e-16	0.179092	0.286	0.155	1.09152e-11	Epithelial	1.845
	Tbcd	3.54032e-16	0.152568	0.281	0.148	1.14299e-11	Epithelial	1.899
	Rprd1b	3.95562e-16	0.171866	0.275	0.145	1.27707e-11	Epithelial	1.897
	Gm47283	4.62337e-16	0.204367	0.259	0.138	1.49265e-11	Epithelial	1.877
	Meis2	4.67599e-16	0.157649	0.259	0.136	1.50964e-11	Epithelial	1.904
	Prxl2c	5.29089e-16	0.225106	0.256	0.135	1.70816e-11	Epithelial	1.896
	Huwe1	6.10855e-16	0.209543	0.755	0.532	1.97215e-11	Epithelial	1.419
	Sp4	6.30649e-16	0.180743	0.311	0.172	2.03605e-11	Epithelial	1.808
	Fam129b	7.55223e-16	0.145584	0.319	0.181	2.43824e-11	Epithelial	1.762
	Anapc16	8.16147e-16	0.160953	0.297	0.163	2.63493e-11	Epithelial	1.822
	St6gal1	8.50777e-16	0.115371	0.558	0.362	2.74673e-11	Epithelial	1.541
	Hdac8	1.05756e-15	0.147501	0.542	0.358	3.41434e-11	Epithelial	1.514
	Pde7a	1.05993e-15	0.10875	0.359	0.207	3.42198e-11	Epithelial	1.734
	Mob1b	1.06939e-15	0.176643	0.324	0.183	3.45251e-11	Epithelial	1.77
	Tshz1	1.31625e-15	0.149829	0.266	0.142	4.24952e-11	Epithelial	1.873
	Sesn3	1.32569e-15	0.181622	0.29	0.16	4.28e-11	Epithelial	1.812
	Fads1	1.59541e-15	0.122005	0.366	0.207	5.15077e-11	Epithelial	1.768
	Dcaf1	1.62465e-15	0.169857	0.278	0.15	5.24518e-11	Epithelial	1.853
	Taf15	1.66564e-15	0.18841	0.624	0.426	5.37751e-11	Epithelial	1.465
	Ahdc1	1.98339e-15	0.193217	0.334	0.191	6.40337e-11	Epithelial	1.749
	Vps72	2.01493e-15	0.168546	0.291	0.164	6.5052e-11	Epithelial	1.774
	Ogdh	2.12605e-15	0.146884	0.428	0.259	6.86394e-11	Epithelial	1.653
	Mbtps2	2.16301e-15	0.134387	0.268	0.143	6.98327e-11	Epithelial	1.874
	Tob2	2.24054e-15	0.178849	0.271	0.148	7.2336e-11	Epithelial	1.831
	Zdhhc17	2.36645e-15	0.234712	0.431	0.276	7.6401e-11	Epithelial	1.562
	Mbd5	2.41727e-15	0.188253	0.754	0.555	7.80414e-11	Epithelial	1.359
	Zfp654	2.78982e-15	0.127685	0.296	0.164	9.00695e-11	Epithelial	1.805
	Pcca	2.85667e-15	0.0778569	0.737	0.502	9.22277e-11	Epithelial	1.468
	P4ha1	2.96556e-15	0.202827	0.568	0.384	9.57431e-11	Epithelial	1.479
	Vwa8	3.14953e-15	0.164559	0.523	0.337	1.01683e-10	Epithelial	1.552
	Gm37494	3.16376e-15	0.180595	0.451	0.282	1.02142e-10	Epithelial	1.599
	1700037C18Rik	3.57438e-15	0.115497	0.258	0.134	1.15399e-10	Epithelial	1.925
	Cspp1	3.71841e-15	0.133681	0.588	0.383	1.20049e-10	Epithelial	1.535
	Tia1	4.01847e-15	0.16539	0.511	0.329	1.29736e-10	Epithelial	1.553
	Mapkap1	4.31191e-15	0.147916	0.49	0.311	1.3921e-10	Epithelial	1.576
	Bcl2	4.38172e-15	0.0378929	0.708	0.467	1.41464e-10	Epithelial	1.516
	Capn15	4.55738e-15	0.160565	0.314	0.176	1.47135e-10	Epithelial	1.784
	Tef	4.56291e-15	0.150503	0.457	0.292	1.47313e-10	Epithelial	1.565
	Kif21a	4.94352e-15	0.114438	0.266	0.142	1.59601e-10	Epithelial	1.873
	Rbmx	4.95736e-15	0.197085	0.326	0.194	1.60048e-10	Epithelial	1.68
	Tex9	5.34241e-15	0.179984	0.252	0.134	1.7248e-10	Epithelial	1.881
	E530011L22Rik	5.58716e-15	0.166202	0.263	0.143	1.80381e-10	Epithelial	1.839
	Zranb1	5.94847e-15	0.141453	0.48	0.308	1.92046e-10	Epithelial	1.558
	Zscan26	5.95616e-15	0.116956	0.361	0.209	1.92295e-10	Epithelial	1.727
	Ndufaf7	6.28258e-15	0.141222	0.32	0.181	2.02833e-10	Epithelial	1.768
	2610020C07Rik	7.19853e-15	0.211725	0.444	0.28	2.32405e-10	Epithelial	1.586
	Spata7	7.20446e-15	0.183093	0.268	0.146	2.32596e-10	Epithelial	1.836
	Gm26936	8.3468e-15	0.109934	0.261	0.138	2.69476e-10	Epithelial	1.891
	Col1a2	8.40144e-15	0.209292	0.642	0.443	2.7124e-10	Epithelial	1.449
	Add3	8.91825e-15	0.092571	0.757	0.529	2.87926e-10	Epithelial	1.431
	Wdr60	9.18255e-15	0.143694	0.328	0.189	2.96459e-10	Epithelial	1.735
	Ndst1	9.19613e-15	0.159394	0.279	0.152	2.96897e-10	Epithelial	1.836
	Gripap1	1.02971e-14	0.10983	0.365	0.215	3.32442e-10	Epithelial	1.698
	Emc2	1.04963e-14	0.181862	0.306	0.176	3.38872e-10	Epithelial	1.739
	Smarca5	1.05708e-14	0.137858	0.418	0.257	3.41279e-10	Epithelial	1.626
	Hmg20a	1.10937e-14	0.156813	0.576	0.379	3.58159e-10	Epithelial	1.52
	Zfp280d	1.19561e-14	0.174308	0.643	0.444	3.86003e-10	Epithelial	1.448
	Cdyl	1.20083e-14	0.10464	0.322	0.184	3.87688e-10	Epithelial	1.75
	Iqcb1	1.45378e-14	0.132403	0.305	0.172	4.69352e-10	Epithelial	1.773
	Spata17	1.63457e-14	0.121445	0.275	0.149	5.27722e-10	Epithelial	1.846
	Sin3b	1.76378e-14	0.12712	0.253	0.134	5.69436e-10	Epithelial	1.888
	Rgl1	1.76787e-14	0.0887309	0.603	0.4	5.70756e-10	Epithelial	1.507
	2610008E11Rik	1.97605e-14	0.175209	0.278	0.156	6.37969e-10	Epithelial	1.782
	Klf9	2.07389e-14	0.135486	0.458	0.291	6.69557e-10	Epithelial	1.574
	Golgb1	2.31103e-14	0.162737	0.522	0.347	7.46117e-10	Epithelial	1.504
	Clpx	2.35399e-14	0.153491	0.38	0.231	7.59985e-10	Epithelial	1.645
	Purb	2.45909e-14	0.136784	0.378	0.223	7.93916e-10	Epithelial	1.695
	Polr3h	2.54574e-14	0.176001	0.303	0.173	8.21893e-10	Epithelial	1.751
	Phlpp1	2.55748e-14	0.113963	0.56	0.365	8.25682e-10	Epithelial	1.534
	Fnbp1l	2.65051e-14	0.0951057	0.408	0.253	8.55716e-10	Epithelial	1.613
	Gmcl1	3.1301e-14	0.206292	0.281	0.16	1.01055e-09	Epithelial	1.756
	Sulf2	3.62167e-14	0.179667	0.321	0.19	1.16926e-09	Epithelial	1.689
	Tbc1d12	3.64274e-14	0.187612	0.367	0.224	1.17606e-09	Epithelial	1.638
	Ino80dos	3.75303e-14	0.189146	0.337	0.204	1.21167e-09	Epithelial	1.652
	Erlec1	4.01692e-14	0.156746	0.307	0.176	1.29686e-09	Epithelial	1.744
	Smo	4.35193e-14	0.139822	0.417	0.26	1.40502e-09	Epithelial	1.604
	Ppp6c	4.7218e-14	0.167179	0.321	0.19	1.52443e-09	Epithelial	1.689
	Mtch1	4.89415e-14	0.137097	0.41	0.251	1.58008e-09	Epithelial	1.633
	Gm16168	4.91139e-14	0.0269803	0.288	0.159	1.58564e-09	Epithelial	1.811
	Dhx36	6.0468e-14	0.128574	0.493	0.314	1.95221e-09	Epithelial	1.57
	Etfa	6.27176e-14	0.163003	0.471	0.306	2.02484e-09	Epithelial	1.539
	Utrn	6.80534e-14	0.000190698	0.795	0.569	2.1971e-09	Epithelial	1.397
	Btrc	7.28892e-14	0.166878	0.514	0.338	2.35323e-09	Epithelial	1.521
	Chuk	7.91151e-14	0.134751	0.391	0.244	2.55423e-09	Epithelial	1.602
	Cs	7.93808e-14	0.122921	0.287	0.163	2.56281e-09	Epithelial	1.761
	Srsf11	8.03261e-14	0.18033	0.73	0.531	2.59333e-09	Epithelial	1.375
	Fmnl2	8.08796e-14	0.0786765	0.86	0.662	2.6112e-09	Epithelial	1.299
	Cyp4f13	8.23574e-14	0.142541	0.261	0.144	2.65891e-09	Epithelial	1.813
	Mapk1	8.24577e-14	0.124797	0.483	0.307	2.66215e-09	Epithelial	1.573
	Rpgrip1l	8.76831e-14	0.143877	0.265	0.146	2.83085e-09	Epithelial	1.815
	Metap1d	9.44426e-14	0.134384	0.364	0.221	3.04908e-09	Epithelial	1.647
	Map2k2	1.04394e-13	0.142592	0.261	0.144	3.37035e-09	Epithelial	1.813
	Brd8	1.10191e-13	0.144557	0.401	0.251	3.5575e-09	Epithelial	1.598
	Dzip3	1.13742e-13	0.13629	0.379	0.234	3.67216e-09	Epithelial	1.62
	Zswim8	1.26027e-13	0.140496	0.266	0.148	4.06878e-09	Epithelial	1.797
	Mob3b	1.29139e-13	0.0623489	0.426	0.262	4.16926e-09	Epithelial	1.626
	Vgll4	1.29396e-13	0.105646	0.607	0.409	4.17754e-09	Epithelial	1.484
	Arl3	1.45813e-13	0.153944	0.407	0.257	4.70757e-09	Epithelial	1.584
	Cabin1	1.53852e-13	0.133989	0.385	0.237	4.96711e-09	Epithelial	1.624
	Arf4	1.5498e-13	0.1072	0.444	0.283	5.00353e-09	Epithelial	1.569
	Klf13	1.6075e-13	0.0836908	0.404	0.252	5.18982e-09	Epithelial	1.603
	Mob4	1.6564e-13	0.12683	0.404	0.253	5.34768e-09	Epithelial	1.597
	Krit1	1.7172e-13	0.12876	0.521	0.338	5.54398e-09	Epithelial	1.541
	Atp6v1a	2.04492e-13	0.0990636	0.303	0.172	6.60203e-09	Epithelial	1.762
	Impact	2.17055e-13	0.157998	0.463	0.302	7.00762e-09	Epithelial	1.533
	Zfp934	2.24194e-13	0.124288	0.315	0.185	7.2381e-09	Epithelial	1.703
	Urgcp	2.28638e-13	0.115062	0.401	0.249	7.38158e-09	Epithelial	1.61
	Cxxc5	2.38359e-13	0.0946059	0.264	0.145	7.69542e-09	Epithelial	1.821
	Pik3r1	2.40965e-13	0.0489217	0.548	0.359	7.77954e-09	Epithelial	1.526
	Ndufb1-ps	2.49846e-13	0.152458	0.283	0.16	8.06628e-09	Epithelial	1.769
	Lmbrd1	2.95222e-13	0.144017	0.498	0.324	9.53124e-09	Epithelial	1.537
	Suclg1	3.27127e-13	0.160034	0.355	0.217	1.05613e-08	Epithelial	1.636
	Fam104a	3.38358e-13	0.123744	0.286	0.162	1.09239e-08	Epithelial	1.765
	Katnbl1	3.56181e-13	0.111742	0.321	0.191	1.14993e-08	Epithelial	1.681
	Rabgef1	3.61477e-13	0.128531	0.253	0.14	1.16703e-08	Epithelial	1.807
	Glul	3.80907e-13	0.175495	0.757	0.559	1.22976e-08	Epithelial	1.354
	Rffl	4.20393e-13	0.0713511	0.289	0.164	1.35724e-08	Epithelial	1.762
	Cacna2d3	4.45316e-13	0.137793	0.276	0.164	1.4377e-08	Epithelial	1.683
	Sec23a	4.8432e-13	0.127801	0.264	0.148	1.56363e-08	Epithelial	1.784
	Fmo1	5.05421e-13	0.149945	0.335	0.202	1.63175e-08	Epithelial	1.658
	Pakap.1	5.14108e-13	0.113845	0.307	0.182	1.6598e-08	Epithelial	1.687
	R3hdm1	5.20457e-13	0.159597	0.629	0.437	1.68029e-08	Epithelial	1.439
	Tmem47	5.3508e-13	0.059148	0.588	0.385	1.72751e-08	Epithelial	1.527
	2210408I21Rik	5.49238e-13	0.107621	0.466	0.306	1.77322e-08	Epithelial	1.523
	Arhgap32	5.57858e-13	0.0655373	0.398	0.243	1.80104e-08	Epithelial	1.638
	Dcaf6	5.70444e-13	0.103242	0.411	0.26	1.84168e-08	Epithelial	1.581
	Trappc10	6.23368e-13	0.133853	0.275	0.156	2.01254e-08	Epithelial	1.763
	Fam120b	6.5614e-13	0.142267	0.365	0.228	2.11835e-08	Epithelial	1.601
	Galnt7	6.75983e-13	0.0483885	0.415	0.259	2.18241e-08	Epithelial	1.602
	Ift57	7.18536e-13	0.135471	0.273	0.156	2.31979e-08	Epithelial	1.75
	Arid4b	7.19782e-13	0.14753	0.627	0.439	2.32381e-08	Epithelial	1.428
	Tpd52l2	7.27682e-13	0.150364	0.282	0.16	2.34932e-08	Epithelial	1.762
	Casc4	7.96864e-13	0.138484	0.345	0.213	2.57268e-08	Epithelial	1.62
	Myo6	8.8704e-13	0.0773257	0.399	0.251	2.86381e-08	Epithelial	1.59
	Psmd7	8.99696e-13	0.139363	0.368	0.226	2.90467e-08	Epithelial	1.628
	Ndufs1	9.17224e-13	0.103883	0.379	0.236	2.96126e-08	Epithelial	1.606
	5530601H04Rik	9.44802e-13	0.144729	0.262	0.151	3.05029e-08	Epithelial	1.735
	Asap2	1.02999e-12	0.139305	0.297	0.176	3.32532e-08	Epithelial	1.688
	Armh4	1.05874e-12	0.206798	0.274	0.16	3.41815e-08	Epithelial	1.713
	Atxn2l	1.07204e-12	0.140646	0.366	0.226	3.46109e-08	Epithelial	1.619
	Cers2	1.08282e-12	0.126681	0.267	0.152	3.4959e-08	Epithelial	1.757
	Hdlbp	1.09637e-12	0.145224	0.433	0.278	3.53963e-08	Epithelial	1.558
	Phf12	1.12456e-12	0.0904179	0.428	0.27	3.63065e-08	Epithelial	1.585
	Fam222b	1.36497e-12	0.102594	0.373	0.229	4.40682e-08	Epithelial	1.629
	Ercc6l2	1.51788e-12	0.12141	0.29	0.169	4.90049e-08	Epithelial	1.716
	Vcp	1.57031e-12	0.156565	0.407	0.261	5.06973e-08	Epithelial	1.559
	Sox5os4	1.73841e-12	0.136767	0.313	0.192	5.61244e-08	Epithelial	1.63
	Phtf1	2.09991e-12	0.142682	0.296	0.176	6.77956e-08	Epithelial	1.682
	Tex2	2.19841e-12	0.0881317	0.253	0.142	7.09757e-08	Epithelial	1.782
	Arfgap1	2.20549e-12	0.12494	0.27	0.155	7.12041e-08	Epithelial	1.742
	Chd6	2.3408e-12	0.189822	0.716	0.516	7.55728e-08	Epithelial	1.388
	Ssu72	2.3512e-12	0.0937488	0.386	0.241	7.59084e-08	Epithelial	1.602
	Rab21	2.5267e-12	0.0899552	0.416	0.265	8.15745e-08	Epithelial	1.57
	Itsn1	2.61006e-12	0.017831	0.744	0.527	8.42659e-08	Epithelial	1.412
	Nipsnap2	3.03882e-12	0.129014	0.443	0.289	9.81084e-08	Epithelial	1.533
	Yme1l1	3.0766e-12	0.128007	0.451	0.292	9.93281e-08	Epithelial	1.545
	Cers5	3.07887e-12	0.0828633	0.399	0.254	9.94012e-08	Epithelial	1.571
	Dcaf5	3.12365e-12	0.101256	0.421	0.269	1.00847e-07	Epithelial	1.565
	Atp6v1d	3.19666e-12	0.104307	0.271	0.156	1.03204e-07	Epithelial	1.737
	Ubap2	3.29299e-12	0.0998606	0.307	0.184	1.06314e-07	Epithelial	1.668
	Sec61a2	3.30675e-12	0.154549	0.337	0.209	1.06759e-07	Epithelial	1.612
	Btg2	3.36499e-12	0.0607707	0.339	0.204	1.08639e-07	Epithelial	1.662
	Gm46367	3.4114e-12	0.0293515	0.367	0.225	1.10137e-07	Epithelial	1.631
	Smad6	3.47421e-12	0.109726	0.329	0.203	1.12165e-07	Epithelial	1.621
	Gm26724	3.81364e-12	0.0874386	0.345	0.213	1.23123e-07	Epithelial	1.62
	Mtcl1	4.18522e-12	0.0307341	0.301	0.18	1.3512e-07	Epithelial	1.672
	Hspa12a	4.7392e-12	0.170612	0.266	0.16	1.53005e-07	Epithelial	1.663
	Kdm4c	5.00782e-12	0.134264	0.524	0.359	1.61677e-07	Epithelial	1.46
	Gm14964	5.21173e-12	0.0600071	0.534	0.355	1.68261e-07	Epithelial	1.504
	Ncor2	5.79794e-12	0.111999	0.396	0.252	1.87187e-07	Epithelial	1.571
	Gm26532	6.37675e-12	0.149213	0.353	0.225	2.05873e-07	Epithelial	1.569
	Rbms2	6.58088e-12	0.0727731	0.438	0.289	2.12464e-07	Epithelial	1.516
	Smad7	6.78666e-12	0.0327118	0.45	0.29	2.19107e-07	Epithelial	1.552
	Nmt2	7.41025e-12	0.11425	0.273	0.162	2.3924e-07	Epithelial	1.685
	Nf2	7.65188e-12	0.115611	0.284	0.17	2.47041e-07	Epithelial	1.671
	Maea	8.35375e-12	0.0819669	0.293	0.172	2.69701e-07	Epithelial	1.703
	Usp45	8.54726e-12	0.0833051	0.349	0.216	2.75948e-07	Epithelial	1.616
	Acaca	8.80542e-12	0.129675	0.405	0.261	2.84283e-07	Epithelial	1.552
	Trps1	9.71412e-12	0.068431	0.908	0.753	3.1362e-07	Epithelial	1.206
	Prkn	9.75632e-12	0.0525861	0.688	0.486	3.14983e-07	Epithelial	1.416
	Aox1	1.02089e-11	0.0966318	0.289	0.173	3.29593e-07	Epithelial	1.671
	Sirt7	1.04793e-11	0.15101	0.253	0.147	3.38323e-07	Epithelial	1.721
	Cstf3	1.05088e-11	0.11837	0.537	0.366	3.39277e-07	Epithelial	1.467
	Mapk1ip1	1.0569e-11	0.126521	0.262	0.154	3.41221e-07	Epithelial	1.701
	Prr14	1.10584e-11	0.136727	0.376	0.244	3.57021e-07	Epithelial	1.541
	Trmt1l	1.12776e-11	0.116081	0.324	0.2	3.64096e-07	Epithelial	1.62
	Ssbp1	1.14146e-11	0.0937643	0.387	0.248	3.68519e-07	Epithelial	1.56
	Mvb12b	1.16121e-11	0.0314576	0.411	0.255	3.74896e-07	Epithelial	1.612
	Mindy3	1.29123e-11	0.105144	0.322	0.2	4.16874e-07	Epithelial	1.61
	Tcea1	1.33827e-11	0.125633	0.47	0.312	4.32061e-07	Epithelial	1.506
	Gon4l	1.40956e-11	0.100821	0.413	0.268	4.55078e-07	Epithelial	1.541
	Zfr	1.42352e-11	0.150604	0.743	0.548	4.59584e-07	Epithelial	1.356
	3110056K07Rik	1.44199e-11	0.124544	0.395	0.258	4.65547e-07	Epithelial	1.531
	Lrba	1.52853e-11	0.0946448	0.589	0.399	4.93486e-07	Epithelial	1.476
	Zfp398	1.63529e-11	0.0884399	0.387	0.246	5.27955e-07	Epithelial	1.573
	Uggt2	1.66992e-11	0.0980471	0.253	0.147	5.39135e-07	Epithelial	1.721
	Thoc7	1.68649e-11	0.0783401	0.319	0.195	5.44483e-07	Epithelial	1.636
	Cox6a1	1.68948e-11	0.103799	0.32	0.194	5.45448e-07	Epithelial	1.649
	Ppm1b	1.73824e-11	0.0966962	0.451	0.294	5.61189e-07	Epithelial	1.534
	Sipa1l1	1.79628e-11	0.102732	0.675	0.468	5.79929e-07	Epithelial	1.442
	Cyp7b1	1.82103e-11	0.102796	0.296	0.181	5.87921e-07	Epithelial	1.635
	Agrp	1.85856e-11	0.163558	0.251	0.148	6.00037e-07	Epithelial	1.696
	Mxd4	2.07297e-11	0.0902034	0.317	0.194	6.69257e-07	Epithelial	1.634
	Ing4	2.1465e-11	0.0524156	0.268	0.156	6.92996e-07	Epithelial	1.718
	Ccdc171	2.24163e-11	0.068599	0.306	0.182	7.23711e-07	Epithelial	1.681
	Psmd14	2.37492e-11	0.0756903	0.351	0.219	7.66743e-07	Epithelial	1.603
	Fam92a	2.72936e-11	0.134512	0.268	0.159	8.81175e-07	Epithelial	1.686
	Cnot3	3.05648e-11	0.108275	0.301	0.183	9.86783e-07	Epithelial	1.645
	Rif1	3.37073e-11	0.050604	0.413	0.265	1.08824e-06	Epithelial	1.558
	Lypla1	3.45872e-11	0.0875732	0.306	0.188	1.11665e-06	Epithelial	1.628
	Srcap	3.54298e-11	0.108005	0.45	0.298	1.14385e-06	Epithelial	1.51
	Vdac1	3.71377e-11	0.107267	0.306	0.188	1.19899e-06	Epithelial	1.628
	Dis3l2	3.98719e-11	0.0786333	0.539	0.366	1.28726e-06	Epithelial	1.473
	Psma1	4.13093e-11	0.145131	0.303	0.187	1.33367e-06	Epithelial	1.62
	Lats2	4.31787e-11	0.0835231	0.439	0.289	1.39402e-06	Epithelial	1.519
	Acat1	5.0824e-11	0.105388	0.337	0.213	1.64085e-06	Epithelial	1.582
	Zmym4	5.14748e-11	0.131891	0.655	0.472	1.66186e-06	Epithelial	1.388
	Ptges3	5.28757e-11	0.0869477	0.329	0.204	1.70709e-06	Epithelial	1.613
	Crppa	6.5286e-11	0.139241	0.253	0.15	2.10776e-06	Epithelial	1.687
	Stk11	6.89726e-11	0.119049	0.293	0.182	2.22678e-06	Epithelial	1.61
	Gm47271	7.01307e-11	0.0476761	0.305	0.191	2.26417e-06	Epithelial	1.597
	Gcc2	7.33025e-11	0.111059	0.47	0.316	2.36657e-06	Epithelial	1.487
	Cfap36	7.48354e-11	0.063024	0.315	0.193	2.41606e-06	Epithelial	1.632
	Senp7	7.51121e-11	0.108357	0.47	0.312	2.42499e-06	Epithelial	1.506
	Sdc2	7.96289e-11	0.105686	0.354	0.226	2.57082e-06	Epithelial	1.566
	4833422C13Rik	8.95277e-11	0.0819035	0.279	0.172	2.8904e-06	Epithelial	1.622
	Timm23	9.06139e-11	0.103645	0.346	0.218	2.92547e-06	Epithelial	1.587
	Snx9	9.06202e-11	0.132593	0.446	0.302	2.92567e-06	Epithelial	1.477
	Pip5k1a	9.2964e-11	0.0910846	0.357	0.228	3.00134e-06	Epithelial	1.566
	Aak1	9.33443e-11	0.134227	0.567	0.397	3.01362e-06	Epithelial	1.428
	Mtmr1	9.47762e-11	0.132022	0.26	0.158	3.05985e-06	Epithelial	1.646
	Ccdc58	9.50998e-11	0.0837522	0.271	0.163	3.0703e-06	Epithelial	1.663
	Sod2	1.04151e-10	0.0872657	0.275	0.167	3.3625e-06	Epithelial	1.647
	Ifrd1	1.11948e-10	0.119353	0.344	0.222	3.61425e-06	Epithelial	1.55
	Gm43713	1.13323e-10	0.0855553	0.353	0.224	3.65864e-06	Epithelial	1.576
	Dpp8	1.30141e-10	0.0743471	0.466	0.314	4.20159e-06	Epithelial	1.484
	Acsl4	1.3159e-10	0.022679	0.255	0.147	4.24839e-06	Epithelial	1.735
	Immp1l	1.31967e-10	0.0765489	0.493	0.334	4.26054e-06	Epithelial	1.476
	Srebf2	1.396e-10	0.085716	0.279	0.169	4.50699e-06	Epithelial	1.651
	Hivep1	1.41936e-10	0.0598369	0.261	0.156	4.58241e-06	Epithelial	1.673
	Ctif	1.48374e-10	0.155964	0.289	0.182	4.79026e-06	Epithelial	1.588
	Ergic2	1.52538e-10	0.127207	0.292	0.18	4.92469e-06	Epithelial	1.622
	Hnrnph3	1.57672e-10	0.131263	0.569	0.397	5.09044e-06	Epithelial	1.433
	Agpat3	1.64965e-10	0.0510706	0.339	0.215	5.32588e-06	Epithelial	1.577
	Cdk7	1.73216e-10	0.102718	0.277	0.168	5.59227e-06	Epithelial	1.649
	Dnaja1	1.88024e-10	0.0975958	0.396	0.26	6.07035e-06	Epithelial	1.523
	Dip2c	1.92627e-10	0.018659	0.673	0.464	6.21898e-06	Epithelial	1.45
	Rpl6	2.0187e-10	0.0811837	0.492	0.33	6.51738e-06	Epithelial	1.491
	Runx2	2.02994e-10	0.0055295	0.36	0.231	6.55367e-06	Epithelial	1.558
	Nacc2	2.11077e-10	0.134743	0.284	0.176	6.81462e-06	Epithelial	1.614
	Tmbim1	2.14868e-10	0.108646	0.263	0.16	6.937e-06	Epithelial	1.644
	Srsf10	2.30134e-10	0.113869	0.572	0.395	7.42986e-06	Epithelial	1.448
	Disp1	2.38428e-10	0.108511	0.269	0.164	7.69763e-06	Epithelial	1.64
	Atp5b	2.52365e-10	0.0930265	0.58	0.401	8.14761e-06	Epithelial	1.446
	Zmynd8	2.59406e-10	0.0758891	0.6	0.419	8.37492e-06	Epithelial	1.432
	Ndfip1	2.65292e-10	0.137133	0.759	0.569	8.56496e-06	Epithelial	1.334
	Usf3	2.75567e-10	0.0566155	0.254	0.151	8.89667e-06	Epithelial	1.682
	Srsf2	2.80303e-10	0.104569	0.582	0.405	9.04958e-06	Epithelial	1.437
	Gprasp1	2.83825e-10	0.069378	0.387	0.253	9.1633e-06	Epithelial	1.53
	Ppfia1	2.89323e-10	0.10804	0.325	0.205	9.34078e-06	Epithelial	1.585
	Trim24	2.94947e-10	0.0730381	0.339	0.214	9.52236e-06	Epithelial	1.584
	Med27	3.03066e-10	0.0839818	0.259	0.156	9.78448e-06	Epithelial	1.66
	Ubxn4	3.38056e-10	0.113964	0.494	0.344	1.09141e-05	Epithelial	1.436
	Lbp	3.50474e-10	0.127826	0.266	0.163	1.1315e-05	Epithelial	1.632
	Usp54	3.55645e-10	0.0807326	0.301	0.188	1.1482e-05	Epithelial	1.601
	Rictor	3.5918e-10	0.0462786	0.403	0.261	1.15961e-05	Epithelial	1.544
	Gm16599	3.74452e-10	0.0780883	0.578	0.407	1.20892e-05	Epithelial	1.42
	Paip2	3.83701e-10	0.109451	0.506	0.35	1.23878e-05	Epithelial	1.446
	Tmem167	3.84897e-10	0.0901468	0.29	0.18	1.24264e-05	Epithelial	1.611
	Por	4.08358e-10	0.122837	0.347	0.231	1.31838e-05	Epithelial	1.502
	Ube2b	4.22283e-10	0.103778	0.567	0.402	1.36334e-05	Epithelial	1.41
	Coq10b	4.28345e-10	0.104747	0.277	0.171	1.38291e-05	Epithelial	1.62
	Zfp131	4.34923e-10	0.0911415	0.271	0.168	1.40415e-05	Epithelial	1.613
	AU040320	4.44546e-10	0.0717895	0.391	0.255	1.43522e-05	Epithelial	1.533
	Pbrm1	4.48993e-10	0.0755408	0.559	0.387	1.44957e-05	Epithelial	1.444
	Rab11fip3	4.63927e-10	0.105009	0.258	0.157	1.49779e-05	Epithelial	1.643
	Prkdc	4.9676e-10	0.0797155	0.344	0.223	1.60379e-05	Epithelial	1.543
	Tnrc6a	4.99372e-10	0.123267	0.713	0.515	1.61222e-05	Epithelial	1.384
	Pcmtd2	5.03092e-10	0.103929	0.345	0.225	1.62423e-05	Epithelial	1.533
	Brf1	5.64498e-10	0.0694786	0.264	0.161	1.82248e-05	Epithelial	1.64
	C2cd3	5.73593e-10	0.0853831	0.291	0.181	1.85184e-05	Epithelial	1.608
	Golph3	5.94443e-10	0.0911672	0.278	0.171	1.91916e-05	Epithelial	1.626
	Ppp4r2	5.96512e-10	0.0654114	0.42	0.279	1.92584e-05	Epithelial	1.505
	Tmem135	6.11665e-10	0.0153491	0.55	0.374	1.97476e-05	Epithelial	1.471
	Ate1	6.3211e-10	0.0798192	0.436	0.295	2.04077e-05	Epithelial	1.478
	Lyst	6.56736e-10	0.0968256	0.408	0.274	2.12027e-05	Epithelial	1.489
	Ago2	6.91459e-10	0.0669214	0.376	0.246	2.23238e-05	Epithelial	1.528
	Baz2a	7.03565e-10	0.0661847	0.388	0.253	2.27146e-05	Epithelial	1.534
	Map2k4	7.55732e-10	0.0833624	0.506	0.35	2.43988e-05	Epithelial	1.446
	Nt5c2	7.94585e-10	0.0541183	0.55	0.378	2.56532e-05	Epithelial	1.455
	Trim37	8.17138e-10	0.0779874	0.311	0.196	2.63813e-05	Epithelial	1.587
	Tspan3	8.2407e-10	0.1089	0.485	0.329	2.66051e-05	Epithelial	1.474
	Togaram1	8.2681e-10	0.0813318	0.253	0.153	2.66936e-05	Epithelial	1.654
	Cops5	8.2745e-10	0.106001	0.278	0.174	2.67142e-05	Epithelial	1.598
	Maged1	8.52091e-10	0.105442	0.444	0.301	2.75098e-05	Epithelial	1.475
	Gpd2	8.75319e-10	0.0974924	0.294	0.186	2.82597e-05	Epithelial	1.581
	Stx5a	9.03266e-10	0.0682027	0.391	0.262	2.9162e-05	Epithelial	1.492
	Phlpp2	9.38848e-10	0.0929957	0.296	0.188	3.03107e-05	Epithelial	1.574
	Fam204a	9.39218e-10	0.105045	0.254	0.156	3.03226e-05	Epithelial	1.628
	Atxn2	1.21268e-09	0.11844	0.653	0.481	3.91515e-05	Epithelial	1.358
	Drg1	1.22412e-09	0.0801251	0.574	0.407	3.95206e-05	Epithelial	1.41
	Taz	1.2333e-09	0.126507	0.254	0.158	3.98171e-05	Epithelial	1.608
	Zc3h15	1.30071e-09	0.0824388	0.371	0.241	4.19933e-05	Epithelial	1.539
	Auh	1.3781e-09	0.0637729	0.264	0.161	4.4492e-05	Epithelial	1.64
	Ascc2	1.42271e-09	0.115651	0.259	0.16	4.59323e-05	Epithelial	1.619
	Rai1	1.42811e-09	0.0812494	0.429	0.289	4.61064e-05	Epithelial	1.484
	Gm5089.1	1.44769e-09	0.0606018	0.261	0.16	4.67386e-05	Epithelial	1.631
	Xpnpep3	1.56145e-09	0.10862	0.314	0.203	5.04113e-05	Epithelial	1.547
	Prrc1	1.68758e-09	0.110287	0.286	0.181	5.44834e-05	Epithelial	1.58
	Dlat	1.71495e-09	0.0802151	0.256	0.158	5.53672e-05	Epithelial	1.62
	Larp4	1.75631e-09	0.0602596	0.375	0.248	5.67024e-05	Epithelial	1.512
	Npc1	1.98197e-09	0.064375	0.258	0.156	6.39878e-05	Epithelial	1.654
	Cops3	2.08383e-09	0.0653579	0.27	0.168	6.72764e-05	Epithelial	1.607
	Eif1	2.21604e-09	0.109328	0.518	0.358	7.15447e-05	Epithelial	1.447
	Cnnm2	2.351e-09	0.0815269	0.272	0.169	7.59021e-05	Epithelial	1.609
	Mrps28	2.36942e-09	0.0499642	0.266	0.164	7.64968e-05	Epithelial	1.622
	Cnot7	2.67858e-09	0.0760301	0.274	0.172	8.64778e-05	Epithelial	1.593
	Zfyve16	2.80906e-09	0.084934	0.343	0.226	9.06905e-05	Epithelial	1.518
	Csnk1g1	2.86768e-09	0.077552	0.512	0.36	9.25831e-05	Epithelial	1.422
	Fars2	2.87155e-09	0.0702885	0.598	0.423	9.27079e-05	Epithelial	1.414
	Mxi1	3.06225e-09	0.0616825	0.456	0.31	9.88648e-05	Epithelial	1.471
	Wdr82	3.18312e-09	0.0846688	0.255	0.16	0.000102767	Epithelial	1.594
	Ilf2	3.53539e-09	0.0844493	0.272	0.174	0.00011414	Epithelial	1.563
	Pkm	3.63108e-09	0.0690086	0.367	0.245	0.000117229	Epithelial	1.498
	Wdr20	3.76767e-09	0.0463392	0.368	0.242	0.000121639	Epithelial	1.521
	Carmn	4.11245e-09	0.140866	0.258	0.167	0.00013277	Epithelial	1.545
	Ube2f	4.18842e-09	0.0496337	0.259	0.161	0.000135223	Epithelial	1.609
	Txlng	4.27491e-09	0.0390614	0.327	0.213	0.000138015	Epithelial	1.535
	Sobp	4.29684e-09	0.0500327	0.502	0.345	0.000138724	Epithelial	1.455
	Dazap1	4.45866e-09	0.0650715	0.378	0.252	0.000143948	Epithelial	1.5
	Dstyk	4.56375e-09	0.085067	0.395	0.265	0.000147341	Epithelial	1.491
	Mdh1	4.84839e-09	0.0848062	0.443	0.302	0.00015653	Epithelial	1.467
	Ndufv2	4.91436e-09	0.0865343	0.281	0.182	0.00015866	Epithelial	1.544
	Mapk1ip1l	5.04769e-09	0.0455861	0.296	0.186	0.000162965	Epithelial	1.591
	Pura	5.15827e-09	0.0983649	0.468	0.327	0.000166535	Epithelial	1.431
	Cnksr3	5.29296e-09	0.0116401	0.268	0.165	0.000170883	Epithelial	1.624
	Xrcc4	5.54997e-09	0.0253349	0.392	0.262	0.000179181	Epithelial	1.496
	Sumo2	5.57219e-09	0.0899233	0.485	0.334	0.000179898	Epithelial	1.452
	Hbs1l	5.70646e-09	0.0546919	0.331	0.215	0.000184233	Epithelial	1.54
	Hadha	6.0179e-09	0.0726853	0.349	0.234	0.000194288	Epithelial	1.491
	Cfl2	6.01996e-09	0.0827124	0.358	0.24	0.000194354	Epithelial	1.492
	Kdm5a	6.15724e-09	0.0451743	0.527	0.362	0.000198787	Epithelial	1.456
	Tecr	7.16408e-09	0.0387336	0.334	0.217	0.000231292	Epithelial	1.539
	Dnaja2	7.20317e-09	0.0990081	0.513	0.358	0.000232554	Epithelial	1.433
	Golga4	7.37391e-09	0.0864943	0.368	0.247	0.000238067	Epithelial	1.49
	Tm2d1	7.38257e-09	0.0641851	0.272	0.176	0.000238346	Epithelial	1.545
	Foxk1	7.67952e-09	0.0692004	0.304	0.194	0.000247933	Epithelial	1.567
	Slc25a36	7.6829e-09	0.0443024	0.37	0.247	0.000248042	Epithelial	1.498
	Dpm1	7.69145e-09	0.0596766	0.411	0.28	0.000248318	Epithelial	1.468
	Rab28	8.48044e-09	0.0555053	0.347	0.231	0.000273791	Epithelial	1.502
	Mcc	9.96673e-09	0.0141552	0.485	0.337	0.000321776	Epithelial	1.439
	Tbc1d19	9.99893e-09	0.0833614	0.262	0.167	0.000322816	Epithelial	1.569
	Rnf8	1.08925e-08	0.0493339	0.273	0.173	0.000351664	Epithelial	1.578
	Mecp2	1.13088e-08	0.0595695	0.448	0.311	0.000365103	Epithelial	1.441
	Hibadh	1.13538e-08	0.0666994	0.33	0.219	0.000366556	Epithelial	1.507
	Xpo7	1.17333e-08	0.0487755	0.469	0.326	0.00037881	Epithelial	1.439
	Tmem132cos	1.20258e-08	0.153449	0.252	0.162	0.000388252	Epithelial	1.556
	Mtx2	1.23863e-08	0.0538279	0.269	0.171	0.000399892	Epithelial	1.573
	Yaf2	1.33664e-08	0.0352625	0.369	0.248	0.000431535	Epithelial	1.488
	Mtch2	1.38097e-08	0.0536473	0.3	0.195	0.000445845	Epithelial	1.538
	Pcsk7	1.40899e-08	0.0548254	0.329	0.214	0.000454892	Epithelial	1.537
	Bmt2	1.67186e-08	0.0440689	0.33	0.217	0.000539759	Epithelial	1.521
	Rnf146	1.72459e-08	0.0784994	0.255	0.161	0.000556784	Epithelial	1.584
	Smc5	1.74943e-08	0.0823765	0.32	0.215	0.000564803	Epithelial	1.488
	Ip6k2	1.81849e-08	0.0892823	0.284	0.184	0.0005871	Epithelial	1.543
	Atp5g1	1.83244e-08	0.0257217	0.313	0.201	0.000591602	Epithelial	1.557
	Zdhhc21	1.87677e-08	0.0680829	0.257	0.163	0.000605914	Epithelial	1.577
	Thoc1	1.97176e-08	0.0362341	0.361	0.245	0.000636584	Epithelial	1.473
	Ube2e1	2.04381e-08	0.00324944	0.28	0.18	0.000659845	Epithelial	1.556
	Nfix	2.05778e-08	0.098184	0.493	0.347	0.000664356	Epithelial	1.421
	Hdgfl3	2.3328e-08	0.0944227	0.329	0.221	0.000753143	Epithelial	1.489
	Rpgr	2.37209e-08	0.0298281	0.295	0.195	0.000765829	Epithelial	1.513
	Pwwp2a	2.38385e-08	0.0442251	0.545	0.38	0.000769627	Epithelial	1.434
	Msh3	2.59225e-08	0.0676978	0.266	0.17	0.000836907	Epithelial	1.565
	Chm	2.77442e-08	0.0594502	0.332	0.221	0.000895722	Epithelial	1.502
	Cisd2	2.93747e-08	0.0296849	0.352	0.235	0.000948362	Epithelial	1.498
	Zfp260	3.05321e-08	0.0736253	0.259	0.165	0.000985728	Epithelial	1.57
	Ccnd2	3.09674e-08	0.0733487	0.285	0.186	0.000999783	Epithelial	1.532
	Tmed2	3.11283e-08	0.0668701	0.328	0.221	0.00100498	Epithelial	1.484
	Sel1l	3.2084e-08	0.027224	0.344	0.228	0.00103583	Epithelial	1.509
	Bbip1	3.25112e-08	0.0337515	0.298	0.194	0.00104962	Epithelial	1.536
	Fyco1	3.28152e-08	0.0453962	0.352	0.235	0.00105944	Epithelial	1.498
	Sf3b6	3.44155e-08	0.0432112	0.26	0.164	0.0011111	Epithelial	1.585
	Gprc5b	3.60597e-08	0.0437128	0.26	0.167	0.00116419	Epithelial	1.557
	Eif4b	3.76221e-08	0.0423808	0.293	0.191	0.00121463	Epithelial	1.534
	Hopx	3.81425e-08	0.0426212	0.288	0.188	0.00123143	Epithelial	1.532
	0610043K17Rik	4.13976e-08	0.0582367	0.332	0.22	0.00133652	Epithelial	1.509
	Nisch	4.18735e-08	0.0289076	0.648	0.465	0.00135189	Epithelial	1.394
	Nono	4.20006e-08	0.0391891	0.401	0.274	0.00135599	Epithelial	1.464
	Rnf138	4.22111e-08	0.0332662	0.27	0.176	0.00136279	Epithelial	1.534
	Rad23b	4.34063e-08	0.0319273	0.312	0.205	0.00140137	Epithelial	1.522
	Crtc3	4.51539e-08	0.0536418	0.495	0.352	0.00145779	Epithelial	1.406
	Luc7l	4.54312e-08	0.0380743	0.343	0.227	0.00146675	Epithelial	1.511
	Dctn4	4.78689e-08	0.0670173	0.372	0.256	0.00154545	Epithelial	1.453
	B230219D22Rik	4.80521e-08	0.0543338	0.265	0.17	0.00155136	Epithelial	1.559
	Tmem175	4.88907e-08	0.0488304	0.288	0.189	0.00157844	Epithelial	1.524
	4732471J01Rik	5.25027e-08	0.0304256	0.297	0.196	0.00169505	Epithelial	1.515
	Tnrc6b	5.33484e-08	0.114897	0.813	0.677	0.00172235	Epithelial	1.201
	Stx6	5.46059e-08	0.0414266	0.266	0.17	0.00176295	Epithelial	1.565
	Klhl7	5.76141e-08	0.0286761	0.27	0.173	0.00186007	Epithelial	1.561
	St13	5.87831e-08	0.0770086	0.459	0.326	0.00189781	Epithelial	1.408
	Terf1	6.70884e-08	0.01836	0.319	0.211	0.00216595	Epithelial	1.512
	Sfpq	6.92883e-08	0.078913	0.617	0.448	0.00223697	Epithelial	1.377
	Rbp1	8.02188e-08	0.0571577	0.564	0.404	0.00258986	Epithelial	1.396
	Sbno1	8.62879e-08	0.0356805	0.462	0.324	0.0027858	Epithelial	1.426
	Atxn7l3b	9.18492e-08	0.059957	0.261	0.17	0.00296535	Epithelial	1.535
	U2surp	9.26954e-08	0.0509566	0.536	0.376	0.00299267	Epithelial	1.426
	B4galt6	9.50227e-08	0.072298	0.343	0.233	0.00306781	Epithelial	1.472
	Lemd3	9.57627e-08	0.0273604	0.263	0.169	0.0030917	Epithelial	1.556
	Zfp451	9.80383e-08	0.0313871	0.285	0.187	0.00316517	Epithelial	1.524
	Clasp1	9.91163e-08	0.0657662	0.443	0.312	0.00319997	Epithelial	1.42
	Ctdspl2	1.01358e-07	0.0317922	0.438	0.302	0.00327233	Epithelial	1.45
	Pik3c2a	1.04948e-07	0.0341146	0.521	0.372	0.00338826	Epithelial	1.401
	Rnpc3	1.06631e-07	0.0857715	0.426	0.305	0.0034426	Epithelial	1.397
	Phf21a	1.09396e-07	0.0765791	0.838	0.658	0.00353186	Epithelial	1.274
	Atp5c1	1.16534e-07	0.0428355	0.368	0.25	0.0037623	Epithelial	1.472
	Wasf3	1.17685e-07	0.0958969	0.252	0.166	0.00379946	Epithelial	1.518
	Gm15614	1.19727e-07	0.104315	0.265	0.176	0.0038654	Epithelial	1.506
	Epm2aip1	1.25904e-07	0.0490308	0.257	0.166	0.00406483	Epithelial	1.548
	Btbd1	1.26471e-07	0.0158628	0.517	0.365	0.00408313	Epithelial	1.416
	Rbm3	1.2773e-07	0.0384315	0.271	0.178	0.00412376	Epithelial	1.522
	Psip1	1.29372e-07	0.0261174	0.487	0.34	0.00417677	Epithelial	1.432
	Reck	1.30815e-07	0.0680456	0.298	0.203	0.00422337	Epithelial	1.468
	Ndrg2	1.31295e-07	0.072097	0.284	0.189	0.00423887	Epithelial	1.503
	Tusc3	1.49501e-07	0.0881346	0.307	0.207	0.00482664	Epithelial	1.483
	Bclaf3	1.49861e-07	0.0189946	0.273	0.178	0.00483828	Epithelial	1.534
	Psmd1	1.55296e-07	8.19686e-05	0.396	0.269	0.00501372	Epithelial	1.472
	Gtpbp2	1.56576e-07	0.00635494	0.349	0.237	0.00505506	Epithelial	1.473
	Cryzl1	1.5872e-07	0.0355626	0.337	0.227	0.00512427	Epithelial	1.485
	Fbxl12	1.61718e-07	0.0514568	0.253	0.164	0.00522106	Epithelial	1.543
	Rabl6	1.61797e-07	0.0496712	0.388	0.273	0.00522363	Epithelial	1.421
	Fndc3b	1.62356e-07	0.0330413	0.677	0.508	0.00524166	Epithelial	1.333
	Zfp207	1.65575e-07	0.0253559	0.504	0.356	0.0053456	Epithelial	1.416
	Gm28375	1.6698e-07	0.0335341	0.317	0.22	0.00539094	Epithelial	1.441
	Dtnb	1.98895e-07	0.037928	0.3	0.2	0.00642132	Epithelial	1.5
	Zfp182	2.00335e-07	0.0296606	0.388	0.266	0.00646782	Epithelial	1.459
	Nfx1	2.20193e-07	0.0482273	0.417	0.291	0.00710893	Epithelial	1.433
	Sacm1l	2.33461e-07	0.0190108	0.366	0.251	0.0075373	Epithelial	1.458
	Ubtf	2.39773e-07	0.0221771	0.253	0.164	0.00774108	Epithelial	1.543
	Zfp532	2.4225e-07	0.0900298	0.431	0.308	0.00782103	Epithelial	1.399
	Cox8a	2.45039e-07	0.0682657	0.579	0.423	0.0079111	Epithelial	1.369
	Uhrf1bp1l	2.62757e-07	0.00788386	0.288	0.191	0.0084831	Epithelial	1.508
	Trrap	2.75944e-07	0.0484035	0.276	0.184	0.00890884	Epithelial	1.5
	Zbtb44	2.76297e-07	0.0293051	0.255	0.167	0.00892025	Epithelial	1.527
	Wac	2.85545e-07	0.0411155	0.646	0.479	0.00921881	Epithelial	1.349
	Dcp1a	2.85748e-07	0.0312968	0.283	0.19	0.00922538	Epithelial	1.489
	Cbx1	3.28448e-07	0.0419945	0.337	0.231	0.0106039	Epithelial	1.459
	Gspt1	3.29829e-07	0.0372842	0.327	0.222	0.0106485	Epithelial	1.473
	Eps15l1	3.41897e-07	0.0335612	0.38	0.265	0.0110382	Epithelial	1.434
	Yipf4	3.47346e-07	0.00749025	0.257	0.168	0.0112141	Epithelial	1.53
	Zc3h14	3.53198e-07	0.0579183	0.347	0.241	0.011403	Epithelial	1.44
	Slain2	3.64327e-07	0.0283026	0.288	0.193	0.0117623	Epithelial	1.492
	Phf3	3.8595e-07	0.0211507	0.579	0.415	0.0124604	Epithelial	1.395
	Ppp2r3a	3.87388e-07	0.0703222	0.401	0.292	0.0125068	Epithelial	1.373
	Hdac7	3.8776e-07	0.0415584	0.262	0.175	0.0125188	Epithelial	1.497
	Ube2k	3.95698e-07	0.0373054	0.633	0.455	0.0127751	Epithelial	1.391
	Fbxo3	4.00801e-07	0.0464249	0.283	0.192	0.0129399	Epithelial	1.474
	Ttc5	4.04038e-07	0.0313286	0.289	0.195	0.0130444	Epithelial	1.482
	Gm15738	4.14718e-07	0.00721526	0.262	0.176	0.0133892	Epithelial	1.489
	Gm20732	4.98073e-07	0.0425416	0.387	0.271	0.0160803	Epithelial	1.428
	Med1	5.07886e-07	0.0194859	0.286	0.192	0.0163971	Epithelial	1.49
	Oaz1	5.19243e-07	0.00872995	0.517	0.365	0.0167638	Epithelial	1.416
	Rbm4	5.25437e-07	0.0427342	0.272	0.18	0.0169637	Epithelial	1.511
	Plxnb2	5.32065e-07	0.0526533	0.268	0.18	0.0171777	Epithelial	1.489
	Mpc1	5.70459e-07	0.0136938	0.436	0.304	0.0184173	Epithelial	1.434
	Kcmf1	5.78961e-07	0.0168973	0.519	0.369	0.0186918	Epithelial	1.407
	Lrpap1	5.98637e-07	0.041037	0.328	0.226	0.019327	Epithelial	1.451
	Rhot1	6.12447e-07	0.0357956	0.38	0.265	0.0197729	Epithelial	1.434
	Ewsr1	6.52621e-07	0.0766462	0.712	0.548	0.0210699	Epithelial	1.299
	Tmed9	6.53304e-07	0.0108784	0.275	0.186	0.0210919	Epithelial	1.478
	Exoc3	6.53335e-07	0.0172062	0.358	0.25	0.0210929	Epithelial	1.432
	Rbbp6	6.58245e-07	0.0243425	0.467	0.333	0.0212514	Epithelial	1.402
	Peli2	6.59102e-07	0.0038286	0.367	0.253	0.0212791	Epithelial	1.451
	1110004F10Rik	7.14138e-07	0.0514896	0.28	0.19	0.023056	Epithelial	1.474
	Supt3	7.29968e-07	0.0160157	0.443	0.316	0.023567	Epithelial	1.402
	Ythdc1	7.37594e-07	0.0420638	0.58	0.429	0.0238132	Epithelial	1.352
	Mkln1	7.6034e-07	0.0401054	0.706	0.524	0.0245476	Epithelial	1.347
	Bicral	7.74277e-07	0.0399846	0.459	0.322	0.0249975	Epithelial	1.425
	Tardbp	7.95374e-07	0.0193096	0.473	0.334	0.0256786	Epithelial	1.416
	Ppil2	7.9804e-07	0.00513363	0.262	0.173	0.0257647	Epithelial	1.514
	Rab5a	8.02835e-07	0.00636106	0.284	0.191	0.0259195	Epithelial	1.487
	Tnik	8.45993e-07	0.0170428	0.281	0.192	0.0273129	Epithelial	1.464
	Tpcn1	9.71308e-07	0.0739471	0.3	0.208	0.0313587	Epithelial	1.442
	Arl5a	9.74179e-07	0.0230451	0.27	0.18	0.0314514	Epithelial	1.5
	Ntan1	9.75693e-07	0.0259551	0.342	0.238	0.0315003	Epithelial	1.437
	Atp6v1e1	1.15441e-06	0.0471758	0.278	0.192	0.03727	Epithelial	1.448
	Srpk1	1.19367e-06	0.0344133	0.269	0.182	0.0385375	Epithelial	1.478
	Uqcc1	1.29996e-06	0.0189457	0.277	0.19	0.0419693	Epithelial	1.458
	Matr3	1.32634e-06	0.0173837	0.356	0.248	0.0428209	Epithelial	1.435
	Zfp445	1.41865e-06	0.0344362	0.387	0.273	0.0458011	Epithelial	1.418
	Akap9	1.52035e-06	0.00124487	0.537	0.386	0.0490845	Epithelial	1.391
	Ola1	1.79548e-06	0.0308293	0.261	0.175	0.0579671	Epithelial	1.491
	Slc41a1	1.80645e-06	0.0629113	0.286	0.199	0.0583212	Epithelial	1.437
	Mapk8ip3	1.89711e-06	0.0412783	0.275	0.189	0.0612481	Epithelial	1.455
	Zfp292	2.00072e-06	0.022689	0.565	0.411	0.0645933	Epithelial	1.375
	Nr1d2	2.05014e-06	0.0242782	0.481	0.343	0.0661888	Epithelial	1.402
	Dnmbp	2.22114e-06	0.0347809	0.276	0.189	0.0717094	Epithelial	1.46
	Hist1h2bc	2.27095e-06	0.0550947	0.271	0.184	0.0733175	Epithelial	1.473
	Wbp4	2.27676e-06	0.0332889	0.258	0.176	0.0735052	Epithelial	1.466
	Copb1	2.33074e-06	0.00973698	0.289	0.2	0.0752478	Epithelial	1.445
	Tkt	2.58456e-06	0.0376459	0.398	0.281	0.0834426	Epithelial	1.416
	Cdc42bpa	2.74061e-06	0.0131926	0.51	0.362	0.0884805	Epithelial	1.409
	Sptan1	2.8311e-06	0.022126	0.583	0.423	0.091402	Epithelial	1.378
	Gpx4	2.95737e-06	0.0553047	0.292	0.203	0.0954786	Epithelial	1.438
	Ccnl2	2.97298e-06	0.024242	0.581	0.431	0.0959826	Epithelial	1.348
	Nap1l4	3.12195e-06	0.0313892	0.283	0.196	0.100792	Epithelial	1.444
	Rps21	3.1678e-06	0.0227472	0.402	0.284	0.102272	Epithelial	1.415
	Ptpn4	3.24364e-06	0.0125378	0.407	0.289	0.104721	Epithelial	1.408
	Arnt2	3.32487e-06	0.0288341	0.352	0.248	0.107344	Epithelial	1.419
	Gmps	3.35187e-06	0.0207838	0.277	0.192	0.108215	Epithelial	1.443
	Rmdn1	3.51918e-06	0.0214062	0.458	0.327	0.113617	Epithelial	1.401
	Nemf	3.52654e-06	0.0140163	0.451	0.321	0.113854	Epithelial	1.405
	Aldh7a1	3.57986e-06	0.0382232	0.288	0.2	0.115576	Epithelial	1.44
	Elavl1	3.99363e-06	0.00209464	0.367	0.26	0.128934	Epithelial	1.412
	Bfar	4.2554e-06	0.0250118	0.291	0.202	0.137386	Epithelial	1.441
	Caprin1	4.26682e-06	1.32527e-05	0.48	0.343	0.137754	Epithelial	1.399
	Cnot10	4.29592e-06	0.0407597	0.273	0.188	0.138694	Epithelial	1.452
	Fmr1	4.43176e-06	0.0166911	0.266	0.181	0.143079	Epithelial	1.47
	Zic1	5.90485e-06	0.00263719	0.576	0.416	0.190638	Epithelial	1.385
	Zfp106	6.29158e-06	0.0108454	0.475	0.343	0.203124	Epithelial	1.385
	Abcd3	6.37557e-06	0.00739931	0.376	0.273	0.205835	Epithelial	1.377
	Thrap3	6.40333e-06	0.0139677	0.51	0.369	0.206731	Epithelial	1.382
	Dennd4c	6.48197e-06	0.0403316	0.446	0.322	0.20927	Epithelial	1.385
	Rnf214	8.24216e-06	0.00132184	0.3	0.209	0.266098	Epithelial	1.435
	Ccdc47	8.64172e-06	0.00509594	0.313	0.218	0.278998	Epithelial	1.436
	Dstn	8.65671e-06	0.00263632	0.338	0.241	0.279482	Epithelial	1.402
	mt-Nd1	9.92821e-06	0.0662523	0.635	0.625	0.320532	Epithelial	1.016
	Dag1	9.93954e-06	0.0222361	0.353	0.254	0.320898	Epithelial	1.39
	Smg7	1.2911e-05	0.00378934	0.34	0.244	0.416832	Epithelial	1.393
	Kdm5b	1.2914e-05	0.0281002	0.266	0.186	0.416929	Epithelial	1.43
	Chordc1	1.41292e-05	0.0315961	0.289	0.208	0.456163	Epithelial	1.389
	Parp4	1.55639e-05	0.0175928	0.303	0.217	0.502479	Epithelial	1.396
	Casd1	1.59627e-05	0.00453937	0.264	0.184	0.515356	Epithelial	1.435
	Trpm7	1.63657e-05	0.0296662	0.629	0.475	0.528368	Epithelial	1.324
	Hnrnph1	1.72745e-05	0.0493073	0.719	0.557	0.557707	Epithelial	1.291
	Ktn1	1.73558e-05	0.0274983	0.643	0.488	0.560331	Epithelial	1.318
	Brd2	1.88131e-05	0.0457714	0.302	0.217	0.607381	Epithelial	1.392
	Arl6ip1	3.12008e-05	0.0910098	0.722	0.563	1	Epithelial	1.282
	Phka1	3.1567e-05	0.000208876	0.318	0.23	1	Epithelial	1.383
	Ankrd13c	3.16253e-05	0.00453079	0.295	0.211	1	Epithelial	1.398
	Filip1l	3.4571e-05	0.00683985	0.461	0.344	1	Epithelial	1.34
	Secisbp2l	3.6111e-05	0.00843029	0.345	0.25	1	Epithelial	1.38
	Cpne1	3.85829e-05	0.0150206	0.387	0.282	1	Epithelial	1.372
	Raf1	3.90497e-05	0.00179484	0.481	0.353	1	Epithelial	1.363
	Qser1	4.12056e-05	0.00710313	0.266	0.191	1	Epithelial	1.393
	Setd5	4.2042e-05	0.0238934	0.594	0.449	1	Epithelial	1.323
	Rsrc2	5.69638e-05	0.0157574	0.571	0.428	1	Epithelial	1.334
	Rtn3	6.44477e-05	0.0366465	0.721	0.581	1	Epithelial	1.241
	Atp5g3	7.49325e-05	0.0257023	0.336	0.246	1	Epithelial	1.366
	Pja2	8.32718e-05	0.0116876	0.393	0.294	1	Epithelial	1.337
	D5Ertd579e	9.20836e-05	0.00807421	0.383	0.282	1	Epithelial	1.358
	Wdr33	0.000170373	0.0383368	0.66	0.508	1	Epithelial	1.299
	Nfic	0.000227443	0.033168	0.273	0.202	1	Epithelial	1.351
	Gnas	0.000231203	0.00564356	0.813	0.638	1	Epithelial	1.274
	Igf2	0.000325506	0.0190566	0.697	0.543	1	Epithelial	1.284
	Synrg	0.000330995	0.00574364	0.29	0.217	1	Epithelial	1.336
	Pgap2	0.000377573	0.00396359	0.254	0.188	1	Epithelial	1.351
	Arih1	0.000391597	0.00240094	0.734	0.589	1	Epithelial	1.246
	Pnisr	0.000456978	0.0501077	0.857	0.702	1	Epithelial	1.221
	Slc3a2	0.000869103	0.0042064	0.384	0.294	1	Epithelial	1.306
	Cc2d2a	0.00133278	0.000150147	0.273	0.209	1	Epithelial	1.306
	Ppp6r3	0.00134617	0.00982134	0.559	0.436	1	Epithelial	1.282
	Ogt	0.00135327	0.0442296	0.879	0.731	1	Epithelial	1.202
	Rpl41	0.0023643	0.0017457	0.515	0.404	1	Epithelial	1.275
	Ttc14	0.00294507	0.00625687	0.72	0.572	1	Epithelial	1.259
	Armc4	0	2.1812	0.65	0.008	0	Glial	81.25
	C230072F16Rik	0	1.80989	0.52	0.009	0	Glial	57.778
	Rfx4	8.12758e-308	2.13189	0.659	0.038	2.62399e-303	Glial	17.342
	Cfap43	4.22573e-305	1.86347	0.622	0.032	1.36428e-300	Glial	19.438
	Csmd1	7.02813e-290	3.4689	0.943	0.124	2.26903e-285	Glial	7.605
	St6galnac3	1.2886e-285	2.14661	0.561	0.027	4.16024e-281	Glial	20.778
	Chst9	8.33361e-276	2.17299	0.374	0.006	2.69051e-271	Glial	62.333
	Synpo2	8.33409e-274	2.13524	0.622	0.04	2.69066e-269	Glial	15.55
	Cfap46	1.92987e-250	1.22566	0.358	0.007	6.23058e-246	Glial	51.143
	Ccdc170	3.88613e-250	1.81693	0.577	0.037	1.25464e-245	Glial	15.595
	Fam216b	1.41295e-228	1.18217	0.329	0.007	4.5617e-224	Glial	47
	Dnah11	1.97157e-222	1.94919	0.691	0.073	6.36522e-218	Glial	9.466
	Gm40578	8.81606e-220	1.10966	0.333	0.008	2.84626e-215	Glial	41.625
	Gabrb1	8.5998e-219	3.30767	0.902	0.172	2.77644e-214	Glial	5.244
	Shisa9	8.35712e-217	1.31988	0.325	0.008	2.6981e-212	Glial	40.625
	Zbbx	8.6432e-215	1.44764	0.407	0.017	2.79046e-210	Glial	23.941
	Ntm	2.51799e-214	2.35305	0.557	0.042	8.12933e-210	Glial	13.262
	Lrrc9	7.83286e-206	1.37886	0.476	0.03	2.52884e-201	Glial	15.867
	Gsdme	1.23418e-198	2.75599	0.931	0.207	3.98456e-194	Glial	4.498
	Mpp6	1.0576e-197	2.7859	0.935	0.217	3.41445e-193	Glial	4.309
	Ptprz1	1.31453e-197	2.65903	0.866	0.172	4.24395e-193	Glial	5.035
	Nkain3	3.26981e-197	3.22495	0.959	0.242	1.05566e-192	Glial	3.963
	Gm42953	2.82186e-195	0.958629	0.264	0.004	9.11036e-191	Glial	66
	Gm17359	8.91787e-194	1.81103	0.545	0.047	2.87914e-189	Glial	11.596
	Ptprt	5.63724e-183	2.3794	0.78	0.131	1.81998e-178	Glial	5.954
	Dnah6	6.55903e-182	2.28853	0.825	0.157	2.11758e-177	Glial	5.255
	Gria1	6.46655e-178	3.04794	0.614	0.077	2.08773e-173	Glial	7.974
	Cnmd	9.44361e-177	1.68198	0.602	0.068	3.04887e-172	Glial	8.853
	Dnah12	8.94545e-174	1.46787	0.293	0.01	2.88804e-169	Glial	29.3
	Unc5c	4.37262e-173	2.43328	0.931	0.239	1.4117e-168	Glial	3.895
	Ppm1l	6.6915e-173	1.98509	0.74	0.117	2.16035e-168	Glial	6.325
	Wdr63	1.58482e-170	1.25141	0.378	0.022	5.11659e-166	Glial	17.182
	Gm32926	2.72661e-170	1.07198	0.301	0.011	8.80286e-166	Glial	27.364
	Erich3	3.55078e-170	1.24222	0.402	0.025	1.14637e-165	Glial	16.08
	Adgrb3	6.71114e-169	2.4142	0.695	0.103	2.16669e-164	Glial	6.748
	Aqp4	1.42168e-166	2.3885	0.659	0.099	4.58989e-162	Glial	6.657
	Cfap44	7.57989e-165	2.01784	0.776	0.151	2.44717e-160	Glial	5.139
	Adamts16	4.69935e-164	1.06891	0.252	0.006	1.51719e-159	Glial	42
	Ncam2	5.04287e-161	1.70808	0.451	0.037	1.62809e-156	Glial	12.189
	4930578M01Rik	7.80439e-157	1.8113	0.671	0.104	2.51965e-152	Glial	6.452
	Ak7	2.51397e-154	1.07569	0.386	0.027	8.11634e-150	Glial	14.296
	Sncaip	3.45782e-154	2.55888	0.89	0.232	1.11636e-149	Glial	3.836
	Il1rapl1	1.73118e-153	2.15733	0.626	0.088	5.58912e-149	Glial	7.114
	Dnaic1	7.39425e-151	1.08724	0.374	0.026	2.38723e-146	Glial	14.385
	Tekt1	2.79473e-150	1.34747	0.459	0.044	9.02278e-146	Glial	10.432
	Slc7a11	6.8635e-149	2.0194	0.87	0.202	2.21588e-144	Glial	4.307
	Hepacam	8.11424e-148	1.46471	0.553	0.071	2.61968e-143	Glial	7.789
	Igsf11	3.39902e-144	0.967094	0.329	0.02	1.09738e-139	Glial	16.45
	Pamr1	1.7817e-143	0.887226	0.256	0.009	5.75221e-139	Glial	28.444
	Cacna1a	3.96988e-143	1.69934	0.638	0.1	1.28168e-138	Glial	6.38
	Gm867	4.13782e-141	1.47531	0.467	0.049	1.33589e-136	Glial	9.531
	Cadps2	1.93722e-140	1.63407	0.683	0.116	6.2543e-136	Glial	5.888
	Tagln3	1.07254e-139	1.32858	0.472	0.051	3.46271e-135	Glial	9.255
	Drc1	1.56446e-137	1.23283	0.439	0.043	5.05086e-133	Glial	10.209
	1700028P14Rik	5.92511e-137	0.995436	0.313	0.018	1.91292e-132	Glial	17.389
	Bcan	7.40881e-137	1.07356	0.272	0.012	2.39193e-132	Glial	22.667
	Spag16	1.98821e-134	2.14989	0.87	0.257	6.41894e-130	Glial	3.385
	Sparcl1	5.41004e-133	1.53824	0.447	0.048	1.74663e-128	Glial	9.312
	Slc22a4	6.23526e-132	1.24973	0.443	0.047	2.01306e-127	Glial	9.426
	Slc4a4	4.63137e-131	2.31185	0.671	0.132	1.49524e-126	Glial	5.083
	Angpt1	1.09666e-128	1.92555	0.573	0.088	3.54058e-124	Glial	6.511
	Fmn2	1.19111e-128	2.08048	0.837	0.255	3.8455e-124	Glial	3.282
	Ctnna3	3.92064e-128	1.76485	0.374	0.032	1.26578e-123	Glial	11.688
	Trim9	1.78194e-127	1.55834	0.516	0.072	5.75298e-123	Glial	7.167
	Cpe	5.54289e-127	2.36821	0.85	0.282	1.78952e-122	Glial	3.014
	Myo16	2.74447e-126	1.25795	0.329	0.024	8.86051e-122	Glial	13.708
	L3mbtl4	4.22265e-125	1.06341	0.26	0.013	1.36328e-120	Glial	20
	Hydin	6.52417e-125	1.19352	0.374	0.034	2.10633e-120	Glial	11
	Adgrl3	3.16523e-123	1.78309	0.638	0.115	1.02189e-118	Glial	5.548
	F730043M19Rik	5.01484e-123	1.1711	0.382	0.036	1.61904e-118	Glial	10.611
	Gm48747	1.12067e-121	1.2426	0.382	0.037	3.61808e-117	Glial	10.324
	Ttc21a	5.77289e-120	1.05595	0.37	0.035	1.86378e-115	Glial	10.571
	Kcnk2	9.41237e-120	1.18797	0.358	0.031	3.03878e-115	Glial	11.548
	Fgf14	2.19948e-117	1.10567	0.589	0.1	7.10103e-113	Glial	5.89
	Adcy8	1.08797e-115	1.43055	0.463	0.062	3.5125e-111	Glial	7.468
	Dnah7a	1.37096e-111	0.984331	0.289	0.021	4.42615e-107	Glial	13.762
	Epb41l4a	2.38943e-110	1.19344	0.435	0.056	7.71427e-106	Glial	7.768
	Arhgef4	1.03317e-109	1.75508	0.537	0.096	3.33558e-105	Glial	5.594
	Kif6	3.77153e-109	1.4605	0.553	0.101	1.21764e-104	Glial	5.475
	Pitpnm3	8.5795e-107	0.839916	0.293	0.022	2.76989e-102	Glial	13.318
	Adcyap1r1	4.32036e-105	0.832928	0.276	0.02	1.39483e-100	Glial	13.8
	Pgm5	1.25269e-104	1.01739	0.289	0.022	4.0443e-100	Glial	13.136
	Ccdc162	9.43247e-104	1.78804	0.789	0.269	3.04527e-99	Glial	2.933
	Ctnna2	1.00307e-103	1.9794	0.703	0.179	3.23842e-99	Glial	3.927
	Rmst	1.94825e-103	1.52347	0.988	0.778	6.28993e-99	Glial	1.27
	Cfap52	5.78754e-102	1.0062	0.346	0.036	1.86851e-97	Glial	9.611
	Slc39a12	8.85215e-102	1.78259	0.923	0.465	2.85792e-97	Glial	1.985
	Lrriq1	1.97729e-101	1.70132	0.833	0.299	6.38368e-97	Glial	2.786
	Ccdc146	3.68541e-101	1.4857	0.541	0.104	1.18984e-96	Glial	5.202
	Itih5	2.40948e-100	1.33568	0.569	0.108	7.77899e-96	Glial	5.269
	Pcdh9	2.78891e-99	1.66381	0.711	0.179	9.00399e-95	Glial	3.972
	Enkur	2.32008e-98	1.37481	0.541	0.103	7.49039e-94	Glial	5.252
	Pacrg	3.88762e-98	1.81133	0.858	0.348	1.25512e-93	Glial	2.466
	Cfap299	1.49241e-97	1.57888	0.407	0.056	4.81823e-93	Glial	7.268
	Armc2	6.01828e-96	1.64302	0.756	0.24	1.943e-91	Glial	3.15
	Pla2g7	5.25373e-93	1.58621	0.752	0.238	1.69617e-88	Glial	3.16
	Npas3	2.73771e-92	1.60512	0.972	0.694	8.83869e-88	Glial	1.401
	Srgap1	1.10318e-91	1.00741	0.264	0.022	3.56162e-87	Glial	12
	Kif27	7.59202e-91	1.37314	0.581	0.132	2.45108e-86	Glial	4.402
	Gm6209	2.13051e-90	0.987576	0.325	0.035	6.87835e-86	Glial	9.286
	Ak9	1.89609e-89	1.44959	0.553	0.124	6.12151e-85	Glial	4.46
	Cdkl4	4.92044e-89	0.864178	0.293	0.029	1.58856e-84	Glial	10.103
	Ttll3	6.66293e-89	1.17099	0.419	0.066	2.15113e-84	Glial	6.348
	Qk	1.06777e-87	1.58515	0.955	0.665	3.44728e-83	Glial	1.436
[truncated: 3,648 more rows]
