# Supplementary material for: SOX2 commands LIM homeobox transcription factors in choroid plexus development and tumorigenesis
Source: Neuro Oncol. 2025 Mar 25;27(8):2006–22. doi: 10.1093/neuonc/noaf085 (PMC12448815; doi:10.1093/neuonc/noaf085)
Supplement: noaf085_suppl_Supplementary_Table_S2 [file noaf085_suppl_supplementary_table_s2.xlsx]

## Sheet: Sheet1
	Table S2. Upregulated genes (FDR<0.05) between NOTCH-driven CP tumors and wild type CPs at days P0 or P21.
	Gene Symbol	p_value	Fold-Change (tumor vs. CP at P21)	Fold-Change (Description) (tumor vs. CP at P21)	p_value	Fold-Change (tumor vs. CP at P0)	Fold-Change (Description) (tumor vs. CP at P0)
	Agt	5e-05	3.75344	tumors up vs. CPs	0.0001	0.331702	tumors down vs. CPs		Identified previously in glial cells
	Slc1a2	5e-05	2.7287	tumors up vs. CPs	0.0002	0.376951	tumors down vs. CPs
	Zfp474	5e-05	5.21082	tumors up vs. CPs	0.00115	0.382121	tumors down vs. CPs
	Eef1a2	5e-05	5.23889	tumors up vs. CPs	0.00345	0.383973	tumors down vs. CPs
	Mt1	5e-05	1.96227	tumors up vs. CPs	5e-05	0.388883	tumors down vs. CPs
	Slc6a1	5e-05	6.78448	tumors up vs. CPs	5e-05	0.401038	tumors down vs. CPs
	Cpxm2	5e-05	6.84956	tumors up vs. CPs	0.00105	0.429225	tumors down vs. CPs
	Snhg11	5e-05	2.15333	tumors up vs. CPs	5e-05	0.445821	tumors down vs. CPs
	Slc6a13	5e-05	6.49621	tumors up vs. CPs	5e-05	0.48103	tumors down vs. CPs
	Mapt	5e-05	2.9179	tumors up vs. CPs	0.00015	0.490849	tumors down vs. CPs
	Chl1	5e-05	5.88813	tumors up vs. CPs	0.0027	0.492826	tumors down vs. CPs
	Sez6l	5e-05	3.59067	tumors up vs. CPs	0.01005	0.504317	tumors down vs. CPs
	Gap43	5e-05	4.50926	tumors up vs. CPs	0.00805	0.506186	tumors down vs. CPs
	Hmgcs2	5e-05	2.72619	tumors up vs. CPs	5e-05	0.511894	tumors down vs. CPs
	Ntrk3	5e-05	5.64604	tumors up vs. CPs	0.00335	0.516888	tumors down vs. CPs
	Gria1	5e-05	6.7596	tumors up vs. CPs	0.00055	0.526311	tumors down vs. CPs
	Runx1t1	5e-05	3.52369	tumors up vs. CPs	0.00365	0.534774	tumors down vs. CPs
	Bgn	5e-05	1.68416	tumors up vs. CPs	5e-05	0.537946	tumors down vs. CPs
	Atp1a3	5e-05	3.01917	tumors up vs. CPs	0.0017	0.547987	tumors down vs. CPs
	Nrxn1	5e-05	3.55789	tumors up vs. CPs	0.00025	0.54887	tumors down vs. CPs
	1700094D03Rik	5e-05	3.19782	tumors up vs. CPs	0.00075	0.552741	tumors down vs. CPs
	Ifit3	5e-05	2.73538	tumors up vs. CPs	0.0047	0.573963	tumors down vs. CPs
	Gpx3	5e-05	4.8464	tumors up vs. CPs	0.0007	0.581402	tumors down vs. CPs
	Per3	5e-05	1.67593	tumors up vs. CPs	5e-05	0.583646	tumors down vs. CPs
	Ankrd66	5e-05	4.82228	tumors up vs. CPs	0.00775	0.584146	tumors down vs. CPs
	Fam216b	5e-05	4.64782	tumors up vs. CPs	0.0032	0.590528	tumors down vs. CPs
	Ptgds	5e-05	1.91298	tumors up vs. CPs	5e-05	0.592083	tumors down vs. CPs
	Ndrg4	5e-05	2.14577	tumors up vs. CPs	0.0083	0.601152	tumors down vs. CPs
	Vwf	5e-05	2.15955	tumors up vs. CPs	0.0018	0.611721	tumors down vs. CPs
	Cyp2d22	5e-05	2.46465	tumors up vs. CPs	0.0044	0.612165	tumors down vs. CPs
	Hepacam	5e-05	3.68162	tumors up vs. CPs	0.0152	0.613819	tumors down vs. CPs
	Rasa4	5e-05	4.43576	tumors up vs. CPs	0.0036	0.614695	tumors down vs. CPs
	Kndc1	5e-05	2.77149	tumors up vs. CPs	0.00395	0.645797	tumors down vs. CPs
	Nr1d1	5e-05	2.24382	tumors up vs. CPs	0.00305	0.653526	tumors down vs. CPs
	Hmcn1	5e-05	2.31075	tumors up vs. CPs	0.00265	0.66707	tumors down vs. CPs
	Mpeg1	5e-05	2.55295	tumors up vs. CPs	0.00975	0.687506	tumors down vs. CPs
	Gstm1	5e-05	2.16212	tumors up vs. CPs	0.00985	0.703259	tumors down vs. CPs
	Pla2g7	5e-05	6.87112	tumors up vs. CPs	0.01255	0.70917	tumors down vs. CPs
	Sparcl1	5e-05	3.72292	tumors up vs. CPs	0.01	0.754886	tumors down vs. CPs
	Cdh5	5e-05	1.65309	tumors up vs. CPs	0.01605	0.766901	tumors down vs. CPs
	Sspn	0.0001	1.77661	tumors up vs. CPs	0.0006	0.580417	tumors down vs. CPs
	Bmf	0.0001	1.69164	tumors up vs. CPs	0.01235	0.727135	tumors down vs. CPs
	Bhlhe41	0.00015	1.70096	tumors up vs. CPs	0.00045	0.45615	tumors down vs. CPs
	Epb4.1l1	0.00015	1.7647	tumors up vs. CPs	5e-05	0.535171	tumors down vs. CPs
	Clec4n	0.0002	7.27045	tumors up vs. CPs	0.013	0.521437	tumors down vs. CPs
	Bnc2	0.0002	2.35377	tumors up vs. CPs	0.00575	0.568417	tumors down vs. CPs
	Atp7b	0.00025	2.04728	tumors up vs. CPs	0.01105	0.66474	tumors down vs. CPs
	Ttc34	0.00035	2.9741	tumors up vs. CPs	0.01055	0.536684	tumors down vs. CPs
	Cyp26b1	0.0004	2.13434	tumors up vs. CPs	0.01225	0.625191	tumors down vs. CPs
	Cdr1	0.00085	1.89445	tumors up vs. CPs	0.0009	0.425702	tumors down vs. CPs
	Clec2l	0.0009	2.80926	tumors up vs. CPs	0.01565	0.365062	tumors down vs. CPs
	Slc41a3	0.0009	2.1678	tumors up vs. CPs	0.00155	0.50698	tumors down vs. CPs
	Gstt1	0.0015	1.65019	tumors up vs. CPs	0.00545	0.546016	tumors down vs. CPs
	Gm101	0.0018	2.7676	tumors up vs. CPs	0.00685	0.458139	tumors down vs. CPs
	Hist2h2be	0.00205	1.78683	tumors up vs. CPs	0.00485	0.565173	tumors down vs. CPs
	Cst3	0.00205	1.41405	tumors up vs. CPs	5e-05	0.604768	tumors down vs. CPs
	Rgs22	0.00225	2.24713	tumors up vs. CPs	0.0005	0.4938	tumors down vs. CPs
	Selenbp1	0.00245	1.66544	tumors up vs. CPs	0.0001	0.556126	tumors down vs. CPs
	Thbs2	0.00245	1.44773	tumors up vs. CPs	0.0133	0.75371	tumors down vs. CPs
	Penk	0.0027	2.00759	tumors up vs. CPs	5e-05	0.474262	tumors down vs. CPs
	Spock3	0.00275	2.31706	tumors up vs. CPs	5e-05	0.312238	tumors down vs. CPs
	Armc4	0.00385	1.6251	tumors up vs. CPs	0.00175	0.554616	tumors down vs. CPs
	Plcl2	0.00405	1.87984	tumors up vs. CPs	0.0009	0.516021	tumors down vs. CPs
	Fxyd5	0.00435	1.78743	tumors up vs. CPs	0.00985	0.60636	tumors down vs. CPs
	Txnip	0.00435	1.37338	tumors up vs. CPs	0.0001	0.651574	tumors down vs. CPs
	Adam23	0.00465	2.21649	tumors up vs. CPs	5e-05	0.358093	tumors down vs. CPs
	Sptbn2	0.00495	1.54394	tumors up vs. CPs	5e-05	0.576183	tumors down vs. CPs
	Entpd1	0.0059	1.62364	tumors up vs. CPs	0.0045	0.642076	tumors down vs. CPs
	Tmem100	0.00625	2.34334	tumors up vs. CPs	0.0076	0.561784	tumors down vs. CPs
	Tef	0.0074	1.3331	tumors up vs. CPs	0.0061	0.721389	tumors down vs. CPs
	Ppp1r3b	0.00755	1.34345	tumors up vs. CPs	0.00935	0.750145	tumors down vs. CPs
	Dbp	0.00815	1.63669	tumors up vs. CPs	0.0046	0.451637	tumors down vs. CPs
	Ptprb	0.0097	1.36199	tumors up vs. CPs	0.013	0.743739	tumors down vs. CPs
	2900011O08Rik	0.01155	2.24518	tumors up vs. CPs	5e-05	0.376939	tumors down vs. CPs
	Hspa2	0.0137	1.33283	tumors up vs. CPs	5e-05	0.548426	tumors down vs. CPs
	Plagl1	5e-05	0.596472	tumors down vs. CPs	0.00465	1.3548	tumors up vs. CPs
	Pcdh7	5e-05	0.601391	tumors down vs. CPs	0.00575	1.36913	tumors up vs. CPs
	E2f1	5e-05	0.304111	tumors down vs. CPs	0.00015	2.05584	tumors up vs. CPs
	Espl1	5e-05	0.351414	tumors down vs. CPs	5e-05	6.43375	tumors up vs. CPs
	Gtse1	0.0001	0.336213	tumors down vs. CPs	0.00075	1.92563	tumors up vs. CPs
	Ddn	0.0001	0.317979	tumors down vs. CPs	0.0008	2.45832	tumors up vs. CPs
	F5	0.0002	0.674309	tumors down vs. CPs	5e-05	1.851	tumors up vs. CPs
	Kalrn	0.0003	0.660474	tumors down vs. CPs	0.00705	1.4411	tumors up vs. CPs
	Rpl18	0.00035	0.651953	tumors down vs. CPs	0.01545	1.31633	tumors up vs. CPs
	Wfdc3	0.0005	0.258504	tumors down vs. CPs	0.0025	2.31824	tumors up vs. CPs
	Hist1h4h	0.0008	0.655774	tumors down vs. CPs	0.01285	1.35229	tumors up vs. CPs
	Grwd1	0.0011	0.496976	tumors down vs. CPs	0.00975	1.64524	tumors up vs. CPs
	Hsp90ab1	0.0026	0.718975	tumors down vs. CPs	0.01545	1.31402	tumors up vs. CPs
	Diap3	0.00335	0.488	tumors down vs. CPs	0.00105	1.84528	tumors up vs. CPs
	Slamf6	0.00545	0.39881	tumors down vs. CPs	0.0088	2.63877	tumors up vs. CPs
	Il1rap	0.0076	0.687608	tumors down vs. CPs	0.00045	1.55287	tumors up vs. CPs
	Nup210	0.00835	0.670015	tumors down vs. CPs	5e-05	2.13645	tumors up vs. CPs
	Rnaseh2c	0.00895	0.571371	tumors down vs. CPs	0.0162	1.61713	tumors up vs. CPs
	Lars2	0.0094	0.699866	tumors down vs. CPs	5e-05	4.17388	tumors up vs. CPs
	Tns3	5e-05	2.28383	tumors up vs. CPs	0.0148	1.29898	tumors up vs. CPs
	Zfp704	5e-05	1.60615	tumors up vs. CPs	0.0114	1.31533	tumors up vs. CPs
	Ptprs	5e-05	1.89044	tumors up vs. CPs	0.01095	1.3256	tumors up vs. CPs
	Col4a2	5e-05	2.31085	tumors up vs. CPs	0.0111	1.32581	tumors up vs. CPs
	Sipa1l2	5e-05	1.82205	tumors up vs. CPs	0.01295	1.3326	tumors up vs. CPs
	Fus	5e-05	1.68743	tumors up vs. CPs	0.00925	1.33845	tumors up vs. CPs
	Sorbs1	5e-05	2.26223	tumors up vs. CPs	0.01325	1.3389	tumors up vs. CPs
	Tjp1	5e-05	2.45512	tumors up vs. CPs	0.00795	1.3402	tumors up vs. CPs
	Pea15a	5e-05	2.40472	tumors up vs. CPs	0.0094	1.34081	tumors up vs. CPs
	Glis3	5e-05	1.99931	tumors up vs. CPs	0.0077	1.34102	tumors up vs. CPs
	Stox2	5e-05	1.66557	tumors up vs. CPs	0.0095	1.3451	tumors up vs. CPs
	Marcks	5e-05	4.14923	tumors up vs. CPs	0.0093	1.34583	tumors up vs. CPs
	Cotl1	5e-05	3.25785	tumors up vs. CPs	0.01535	1.34746	tumors up vs. CPs
	Reep3	5e-05	2.50551	tumors up vs. CPs	0.01185	1.34882	tumors up vs. CPs
	Armcx4	5e-05	1.9279	tumors up vs. CPs	0.00955	1.34968	tumors up vs. CPs
	Ptprd	5e-05	2.07508	tumors up vs. CPs	0.0118	1.35238	tumors up vs. CPs
	Zfp532	5e-05	1.95222	tumors up vs. CPs	0.00945	1.35315	tumors up vs. CPs
	Ildr2	5e-05	2.73669	tumors up vs. CPs	0.0089	1.35754	tumors up vs. CPs
	Bmp1	5e-05	1.7013	tumors up vs. CPs	0.01105	1.35942	tumors up vs. CPs
	Gja1	5e-05	5.61168	tumors up vs. CPs	0.00665	1.36394	tumors up vs. CPs
	Dnahc2	5e-05	2.60047	tumors up vs. CPs	0.0055	1.36589	tumors up vs. CPs
	Epb4.1l2	5e-05	2.15919	tumors up vs. CPs	0.01165	1.37217	tumors up vs. CPs
	Hap1	5e-05	1.75659	tumors up vs. CPs	0.00985	1.37464	tumors up vs. CPs
	Dpysl2	5e-05	3.37038	tumors up vs. CPs	0.00575	1.37645	tumors up vs. CPs
	Amotl1	5e-05	1.91397	tumors up vs. CPs	0.0029	1.38354	tumors up vs. CPs
	Trpm5	5e-05	2.6539	tumors up vs. CPs	0.00785	1.38548	tumors up vs. CPs
	Mia	5e-05	3.62977	tumors up vs. CPs	0.0054	1.39034	tumors up vs. CPs
	Matn2	5e-05	1.76758	tumors up vs. CPs	0.0019	1.39185	tumors up vs. CPs
	Cask	5e-05	1.70729	tumors up vs. CPs	0.0131	1.39276	tumors up vs. CPs
	Spock2	5e-05	2.53187	tumors up vs. CPs	0.0122	1.39396	tumors up vs. CPs
	2310022B05Rik	5e-05	3.28177	tumors up vs. CPs	0.00625	1.39715	tumors up vs. CPs
	Mtss1	5e-05	2.32865	tumors up vs. CPs	0.0044	1.40037	tumors up vs. CPs
	Fbxo10	5e-05	2.70876	tumors up vs. CPs	0.01635	1.40196	tumors up vs. CPs
	Dpp8	5e-05	1.74801	tumors up vs. CPs	0.0031	1.40278	tumors up vs. CPs
	Epas1	5e-05	2.85794	tumors up vs. CPs	0.0024	1.40595	tumors up vs. CPs
	Crtc1	5e-05	1.82394	tumors up vs. CPs	0.01265	1.40897	tumors up vs. CPs
	Svil	5e-05	1.72976	tumors up vs. CPs	0.00335	1.41426	tumors up vs. CPs
	Tbc1d16	5e-05	2.35011	tumors up vs. CPs	0.0036	1.41463	tumors up vs. CPs
	Spry1	5e-05	2.13906	tumors up vs. CPs	0.00685	1.41622	tumors up vs. CPs
	Rpph1	5e-05	1.83488	tumors up vs. CPs	0.0024	1.41682	tumors up vs. CPs
	Nlgn2	5e-05	1.79836	tumors up vs. CPs	0.00465	1.41935	tumors up vs. CPs
	Zfp488	5e-05	1.68088	tumors up vs. CPs	0.0027	1.42956	tumors up vs. CPs
	Itpr2	5e-05	2.03793	tumors up vs. CPs	0.01415	1.43802	tumors up vs. CPs
	Fbln5	5e-05	4.36823	tumors up vs. CPs	0.00365	1.4383	tumors up vs. CPs
	Kazn	5e-05	2.44207	tumors up vs. CPs	0.0034	1.43865	tumors up vs. CPs
	Ski	5e-05	2.13465	tumors up vs. CPs	0.00155	1.43934	tumors up vs. CPs
	Tnc	5e-05	8.32716	tumors up vs. CPs	0.01625	1.44014	tumors up vs. CPs
	Cpe	5e-05	3.23538	tumors up vs. CPs	0.00255	1.44714	tumors up vs. CPs
	Zic1	5e-05	1.76575	tumors up vs. CPs	0.0008	1.4508	tumors up vs. CPs
	Ehd3	5e-05	2.5132	tumors up vs. CPs	0.00745	1.45143	tumors up vs. CPs
	Rab31	5e-05	2.19082	tumors up vs. CPs	0.0052	1.45239	tumors up vs. CPs
	Mxi1	5e-05	2.49602	tumors up vs. CPs	0.0025	1.45308	tumors up vs. CPs
	Unc5b	5e-05	2.02446	tumors up vs. CPs	0.00615	1.45715	tumors up vs. CPs
	9430020K01Rik	5e-05	2.72825	tumors up vs. CPs	0.00095	1.46407	tumors up vs. CPs
	Myh9	5e-05	1.49816	tumors up vs. CPs	0.00045	1.46649	tumors up vs. CPs
	Eml4	5e-05	1.84554	tumors up vs. CPs	0.0009	1.46832	tumors up vs. CPs
	Zic2	5e-05	1.64286	tumors up vs. CPs	0.0012	1.47482	tumors up vs. CPs
	Pkp4	5e-05	1.94171	tumors up vs. CPs	0.0016	1.47787	tumors up vs. CPs
	Synm	5e-05	1.76449	tumors up vs. CPs	0.0017	1.47818	tumors up vs. CPs
	Pmm1	5e-05	1.9842	tumors up vs. CPs	0.0132	1.47958	tumors up vs. CPs
	F13a1	5e-05	4.84325	tumors up vs. CPs	0.0063	1.47975	tumors up vs. CPs
	Gli3	5e-05	2.54347	tumors up vs. CPs	0.00345	1.48563	tumors up vs. CPs
	Gpc6	5e-05	2.58306	tumors up vs. CPs	0.0009	1.49124	tumors up vs. CPs
	Bcl2l11	5e-05	4.01532	tumors up vs. CPs	0.01355	1.49381	tumors up vs. CPs
	Lama1	5e-05	2.217	tumors up vs. CPs	0.00715	1.49741	tumors up vs. CPs
	Ccdc80	5e-05	4.14966	tumors up vs. CPs	0.00085	1.49778	tumors up vs. CPs
	Nfia	5e-05	1.75611	tumors up vs. CPs	0.00015	1.49778	tumors up vs. CPs
	Dgkz	5e-05	2.75117	tumors up vs. CPs	0.0015	1.49778	tumors up vs. CPs
	Plxna3	5e-05	2.16255	tumors up vs. CPs	0.0064	1.50128	tumors up vs. CPs
	Itih5	5e-05	1.95423	tumors up vs. CPs	0.00075	1.50696	tumors up vs. CPs
	Igsf3	5e-05	1.63053	tumors up vs. CPs	5e-05	1.50856	tumors up vs. CPs
	Ntn1	5e-05	1.84888	tumors up vs. CPs	0.00095	1.51371	tumors up vs. CPs
	Mllt3	5e-05	1.98363	tumors up vs. CPs	0.00195	1.51402	tumors up vs. CPs
	Ptprz1	5e-05	13.7491	tumors up vs. CPs	0.0052	1.5153	tumors up vs. CPs
	Daam2	5e-05	4.61086	tumors up vs. CPs	0.0004	1.51865	tumors up vs. CPs
	Ank	5e-05	2.97744	tumors up vs. CPs	0.00585	1.51936	tumors up vs. CPs
	Lrp4	5e-05	5.01801	tumors up vs. CPs	0.00225	1.51954	tumors up vs. CPs
	Prss23	5e-05	2.69528	tumors up vs. CPs	0.00135	1.52327	tumors up vs. CPs
	Col9a2	5e-05	4.74717	tumors up vs. CPs	0.0017	1.52332	tumors up vs. CPs
	Prkca	5e-05	1.94471	tumors up vs. CPs	0.0009	1.5326	tumors up vs. CPs
	Col4a1	5e-05	3.83855	tumors up vs. CPs	5e-05	1.53275	tumors up vs. CPs
	Setbp1	5e-05	2.39317	tumors up vs. CPs	0.00075	1.53545	tumors up vs. CPs
	Fcrls	5e-05	2.51517	tumors up vs. CPs	0.011	1.53546	tumors up vs. CPs
	Gjb2	5e-05	3.0056	tumors up vs. CPs	0.00305	1.53619	tumors up vs. CPs
	Cyp1b1	5e-05	5.11076	tumors up vs. CPs	0.0003	1.53728	tumors up vs. CPs
	Zc3hav1l	5e-05	2.12411	tumors up vs. CPs	0.00405	1.53955	tumors up vs. CPs
	Nes	5e-05	8.40891	tumors up vs. CPs	0.00615	1.54358	tumors up vs. CPs
	Col5a2	5e-05	2.76823	tumors up vs. CPs	0.00015	1.54657	tumors up vs. CPs
	Nr2f1	5e-05	2.6115	tumors up vs. CPs	0.00215	1.55649	tumors up vs. CPs
	Kdr	5e-05	6.25629	tumors up vs. CPs	0.0001	1.56238	tumors up vs. CPs
	Irs1	5e-05	1.60488	tumors up vs. CPs	5e-05	1.56298	tumors up vs. CPs
	2015-09-08	5e-05	1.7196	tumors up vs. CPs	0.0002	1.56438	tumors up vs. CPs
	Pgf	5e-05	5.6864	tumors up vs. CPs	0.00765	1.56815	tumors up vs. CPs
	Serpine2	5e-05	2.72766	tumors up vs. CPs	0.0004	1.56852	tumors up vs. CPs
	Itm2a	5e-05	1.78932	tumors up vs. CPs	5e-05	1.57264	tumors up vs. CPs
	Chd7	5e-05	2.927	tumors up vs. CPs	0.0005	1.5735	tumors up vs. CPs
	Psd3	5e-05	2.48363	tumors up vs. CPs	5e-05	1.57638	tumors up vs. CPs
	Lphn2	5e-05	2.61421	tumors up vs. CPs	0.0002	1.57769	tumors up vs. CPs
	Lama4	5e-05	4.09103	tumors up vs. CPs	5e-05	1.58011	tumors up vs. CPs
	Lix1l	5e-05	1.90791	tumors up vs. CPs	0.0009	1.58072	tumors up vs. CPs
	Bcat1	5e-05	11.8948	tumors up vs. CPs	0.00695	1.58163	tumors up vs. CPs
	Mid1ip1	5e-05	1.94047	tumors up vs. CPs	0.00125	1.58267	tumors up vs. CPs
	Pfn2	5e-05	1.60652	tumors up vs. CPs	5e-05	1.58891	tumors up vs. CPs
	Ndrg1	5e-05	6.64398	tumors up vs. CPs	0.00035	1.58936	tumors up vs. CPs
	Col5a1	5e-05	2.1361	tumors up vs. CPs	5e-05	1.59088	tumors up vs. CPs
	Wls	5e-05	1.69508	tumors up vs. CPs	5e-05	1.59151	tumors up vs. CPs
	Cxxc4	5e-05	2.41443	tumors up vs. CPs	0.014	1.59266	tumors up vs. CPs
	Prelp	5e-05	1.87582	tumors up vs. CPs	5e-05	1.59941	tumors up vs. CPs
	Abi3bp	5e-05	4.65159	tumors up vs. CPs	0.0055	1.59949	tumors up vs. CPs
	Tanc1	5e-05	1.92543	tumors up vs. CPs	0.0001	1.59955	tumors up vs. CPs
	B4galt5	5e-05	2.80373	tumors up vs. CPs	0.00615	1.60065	tumors up vs. CPs
	Rnd3	5e-05	2.20983	tumors up vs. CPs	0.0018	1.60625	tumors up vs. CPs
	Lrig3	5e-05	1.74681	tumors up vs. CPs	0.0005	1.60795	tumors up vs. CPs
	Frmd6	5e-05	2.96445	tumors up vs. CPs	0.00075	1.61095	tumors up vs. CPs
	Fam49a	5e-05	4.15102	tumors up vs. CPs	0.003	1.61201	tumors up vs. CPs
	Fut10	5e-05	2.19151	tumors up vs. CPs	0.0015	1.61208	tumors up vs. CPs
	Plekha7	5e-05	2.03713	tumors up vs. CPs	5e-05	1.6128	tumors up vs. CPs
	Kirrel	5e-05	2.05534	tumors up vs. CPs	5e-05	1.61471	tumors up vs. CPs
	Sh3kbp1	5e-05	1.71322	tumors up vs. CPs	0.0006	1.62083	tumors up vs. CPs
	Cxcr4	5e-05	5.93158	tumors up vs. CPs	0.00725	1.62405	tumors up vs. CPs
	Tppp3	5e-05	3.12521	tumors up vs. CPs	0.00035	1.62564	tumors up vs. CPs
	Lmtk3	5e-05	2.90901	tumors up vs. CPs	0.00505	1.63616	tumors up vs. CPs
	Scrn1	5e-05	3.62606	tumors up vs. CPs	0.0002	1.63617	tumors up vs. CPs
	Ap1s1	5e-05	5.17992	tumors up vs. CPs	0.01185	1.6372	tumors up vs. CPs
	Mtss1l	5e-05	2.9515	tumors up vs. CPs	5e-05	1.6387	tumors up vs. CPs
	Cdon	5e-05	2.15431	tumors up vs. CPs	5e-05	1.64077	tumors up vs. CPs
	Fam171a2	5e-05	2.99871	tumors up vs. CPs	0.00195	1.64396	tumors up vs. CPs
	Tceal3	5e-05	2.13323	tumors up vs. CPs	0.0112	1.64558	tumors up vs. CPs
	Ptges	5e-05	3.2035	tumors up vs. CPs	0.00035	1.64833	tumors up vs. CPs
	Slc1a4	5e-05	8.28141	tumors up vs. CPs	0.00135	1.64934	tumors up vs. CPs
	Fn1	5e-05	7.95967	tumors up vs. CPs	5e-05	1.64954	tumors up vs. CPs
	Rasa3	5e-05	2.84063	tumors up vs. CPs	0.0001	1.65147	tumors up vs. CPs
	Gas5	5e-05	1.7658	tumors up vs. CPs	5e-05	1.6532	tumors up vs. CPs
	Prrx1	5e-05	3.85961	tumors up vs. CPs	0.001	1.65382	tumors up vs. CPs
	Ptprg	5e-05	2.13604	tumors up vs. CPs	5e-05	1.65428	tumors up vs. CPs
	Gab2	5e-05	2.67046	tumors up vs. CPs	5e-05	1.65939	tumors up vs. CPs
	Tmc7	5e-05	3.50802	tumors up vs. CPs	0.01615	1.66149	tumors up vs. CPs
	Nova1	5e-05	2.77367	tumors up vs. CPs	0.0014	1.66523	tumors up vs. CPs
	Ttc28	5e-05	2.64876	tumors up vs. CPs	5e-05	1.67221	tumors up vs. CPs
	Hunk	5e-05	3.45499	tumors up vs. CPs	5e-05	1.67258	tumors up vs. CPs
	Bai2	5e-05	3.57809	tumors up vs. CPs	0.0007	1.67977	tumors up vs. CPs
	Csf1	5e-05	3.00838	tumors up vs. CPs	0.0002	1.68055	tumors up vs. CPs
	Ephb6	5e-05	2.66896	tumors up vs. CPs	0.00315	1.68097	tumors up vs. CPs
	Plxnb1	5e-05	2.47111	tumors up vs. CPs	5e-05	1.68394	tumors up vs. CPs
	Id3	5e-05	2.05405	tumors up vs. CPs	5e-05	1.68473	tumors up vs. CPs
	Lphn3	5e-05	3.32486	tumors up vs. CPs	0.0001	1.68483	tumors up vs. CPs
	Shisa9	5e-05	8.32185	tumors up vs. CPs	0.0149	1.69415	tumors up vs. CPs
	Tpm1	5e-05	2.066	tumors up vs. CPs	5e-05	1.69456	tumors up vs. CPs
	Gab1	5e-05	4.04387	tumors up vs. CPs	5e-05	1.69727	tumors up vs. CPs
	Igfbp5	5e-05	3.56796	tumors up vs. CPs	5e-05	1.6983	tumors up vs. CPs
	Adamts10	5e-05	3.80026	tumors up vs. CPs	5e-05	1.69891	tumors up vs. CPs
	Jam2	5e-05	5.51959	tumors up vs. CPs	0.00025	1.6992	tumors up vs. CPs
	Hip1	5e-05	2.44162	tumors up vs. CPs	5e-05	1.70053	tumors up vs. CPs
	Tnfrsf19	5e-05	1.97493	tumors up vs. CPs	5e-05	1.70205	tumors up vs. CPs
	Cdk14	5e-05	1.80195	tumors up vs. CPs	0.0001	1.7031	tumors up vs. CPs
	Pter	5e-05	2.03018	tumors up vs. CPs	0.00685	1.70652	tumors up vs. CPs
	Cadps2	5e-05	8.29915	tumors up vs. CPs	0.0087	1.70705	tumors up vs. CPs
	Htra3	5e-05	4.16663	tumors up vs. CPs	0.00325	1.70755	tumors up vs. CPs
	Ttyh3	5e-05	2.33039	tumors up vs. CPs	5e-05	1.70833	tumors up vs. CPs
	Chst10	5e-05	7.23651	tumors up vs. CPs	0.0107	1.71278	tumors up vs. CPs
	Dpysl3	5e-05	7.0958	tumors up vs. CPs	0.00165	1.71311	tumors up vs. CPs
	Cit	5e-05	2.73143	tumors up vs. CPs	0.00465	1.71519	tumors up vs. CPs
	Pmp22	5e-05	5.37554	tumors up vs. CPs	0.00025	1.71736	tumors up vs. CPs
	Musk	5e-05	9.10883	tumors up vs. CPs	0.00835	1.71937	tumors up vs. CPs
	Lrrk1	5e-05	4.71927	tumors up vs. CPs	0.0022	1.72056	tumors up vs. CPs
	Kcnma1	5e-05	3.94128	tumors up vs. CPs	0.0044	1.72458	tumors up vs. CPs
	Fasn	5e-05	1.77093	tumors up vs. CPs	5e-05	1.73057	tumors up vs. CPs
	Pygl	5e-05	3.94984	tumors up vs. CPs	5e-05	1.73074	tumors up vs. CPs
	Rhbdf1	5e-05	1.85086	tumors up vs. CPs	0.0001	1.73174	tumors up vs. CPs
	Rhoj	5e-05	2.6532	tumors up vs. CPs	5e-05	1.74043	tumors up vs. CPs
	Arhgap20	5e-05	2.85983	tumors up vs. CPs	0.00045	1.74088	tumors up vs. CPs
	Col6a3	5e-05	9.17619	tumors up vs. CPs	5e-05	1.74102	tumors up vs. CPs
	Pde1c	5e-05	5.30774	tumors up vs. CPs	0.0123	1.74182	tumors up vs. CPs
	Cplx2	5e-05	1.76318	tumors up vs. CPs	5e-05	1.74246	tumors up vs. CPs
	Smarcd3	5e-05	2.2419	tumors up vs. CPs	0.0006	1.74466	tumors up vs. CPs
	Cspg5	5e-05	4.48648	tumors up vs. CPs	5e-05	1.74671	tumors up vs. CPs
	Sncg	5e-05	8.75752	tumors up vs. CPs	0.01185	1.7477	tumors up vs. CPs
	Edn3	5e-05	3.41681	tumors up vs. CPs	0.0054	1.74919	tumors up vs. CPs
	Ergic1	5e-05	1.67191	tumors up vs. CPs	5e-05	1.75187	tumors up vs. CPs
	Adamts16	5e-05	21.1872	tumors up vs. CPs	0.01405	1.75577	tumors up vs. CPs
	Scarf2	5e-05	2.61584	tumors up vs. CPs	0.00075	1.7571	tumors up vs. CPs
	Epha7	5e-05	2.57019	tumors up vs. CPs	0.00025	1.76096	tumors up vs. CPs
	Hmgn2	5e-05	1.98335	tumors up vs. CPs	5e-05	1.7641	tumors up vs. CPs
	Dgki	5e-05	2.04708	tumors up vs. CPs	0.0003	1.76436	tumors up vs. CPs
	Parvb	5e-05	5.84191	tumors up vs. CPs	0.00315	1.76549	tumors up vs. CPs
	Lrp8	5e-05	3.47013	tumors up vs. CPs	5e-05	1.76704	tumors up vs. CPs
	S1pr3	5e-05	4.49425	tumors up vs. CPs	5e-05	1.76729	tumors up vs. CPs
	Prkcdbp	5e-05	2.84277	tumors up vs. CPs	0.0005	1.7685	tumors up vs. CPs
	2810055G20Rik	5e-05	2.03946	tumors up vs. CPs	0.0001	1.76872	tumors up vs. CPs
	Egr1	5e-05	2.96963	tumors up vs. CPs	0.0003	1.76975	tumors up vs. CPs
	Unc13d	5e-05	5.98143	tumors up vs. CPs	0.00965	1.77015	tumors up vs. CPs
	Tspan18	5e-05	4.93145	tumors up vs. CPs	5e-05	1.77318	tumors up vs. CPs
	Hopx	5e-05	1.97209	tumors up vs. CPs	0.00035	1.77642	tumors up vs. CPs
	Col18a1	5e-05	1.51041	tumors up vs. CPs	5e-05	1.78224	tumors up vs. CPs
	Klf12	5e-05	1.90462	tumors up vs. CPs	0.00025	1.78286	tumors up vs. CPs
	Tiam1	5e-05	3.57034	tumors up vs. CPs	0.00045	1.78321	tumors up vs. CPs
	Acsl3	5e-05	1.95508	tumors up vs. CPs	0.00065	1.78777	tumors up vs. CPs
	Lamc1	5e-05	2.9336	tumors up vs. CPs	5e-05	1.79251	tumors up vs. CPs
	Rnu11	5e-05	2.13464	tumors up vs. CPs	5e-05	1.80048	tumors up vs. CPs
	Slc25a34	5e-05	3.78585	tumors up vs. CPs	0.0078	1.80051	tumors up vs. CPs
	Emilin2	5e-05	6.39131	tumors up vs. CPs	0.0069	1.80193	tumors up vs. CPs
	Amph	5e-05	6.78519	tumors up vs. CPs	0.0082	1.80548	tumors up vs. CPs
	Slc8a2	5e-05	3.57008	tumors up vs. CPs	0.0038	1.81315	tumors up vs. CPs
	Tspan7	5e-05	6.74227	tumors up vs. CPs	5e-05	1.81365	tumors up vs. CPs
	B3galnt1	5e-05	3.67312	tumors up vs. CPs	0.00125	1.81622	tumors up vs. CPs
	Zeb2	5e-05	4.43668	tumors up vs. CPs	5e-05	1.81754	tumors up vs. CPs
	Gata2	5e-05	2.25766	tumors up vs. CPs	0.0009	1.82548	tumors up vs. CPs
	1500009C09Rik	5e-05	3.61946	tumors up vs. CPs	0.00305	1.82682	tumors up vs. CPs
	Sytl2	5e-05	2.2793	tumors up vs. CPs	5e-05	1.8275	tumors up vs. CPs
	Eepd1	5e-05	5.87181	tumors up vs. CPs	0.0002	1.82911	tumors up vs. CPs
	Ranbp3l	5e-05	4.19915	tumors up vs. CPs	0.0031	1.83091	tumors up vs. CPs
	Glul	5e-05	2.15039	tumors up vs. CPs	5e-05	1.83602	tumors up vs. CPs
	Fmo1	5e-05	7.46677	tumors up vs. CPs	5e-05	1.83713	tumors up vs. CPs
	Dchs1	5e-05	5.75183	tumors up vs. CPs	5e-05	1.8399	tumors up vs. CPs
	Ptch2	5e-05	5.03763	tumors up vs. CPs	0.00645	1.84425	tumors up vs. CPs
	St3gal1	5e-05	5.63072	tumors up vs. CPs	5e-05	1.84982	tumors up vs. CPs
	Stox1	5e-05	3.31276	tumors up vs. CPs	0.0018	1.8501	tumors up vs. CPs
	Asic2	5e-05	2.50985	tumors up vs. CPs	0.00015	1.85092	tumors up vs. CPs
	Nin	5e-05	2.47281	tumors up vs. CPs	5e-05	1.85181	tumors up vs. CPs
	Gucy1a2	5e-05	1.95912	tumors up vs. CPs	5e-05	1.85634	tumors up vs. CPs
	Sdk1	5e-05	2.53683	tumors up vs. CPs	5e-05	1.86109	tumors up vs. CPs
	Sgsm1	5e-05	4.09538	tumors up vs. CPs	0.00725	1.86121	tumors up vs. CPs
	Mrc1	5e-05	3.58693	tumors up vs. CPs	5e-05	1.86268	tumors up vs. CPs
	Gm5577	5e-05	3.27342	tumors up vs. CPs	0.0109	1.86375	tumors up vs. CPs
	Wnt4	5e-05	2.75716	tumors up vs. CPs	0.00085	1.86624	tumors up vs. CPs
	Col1a2	5e-05	9.61132	tumors up vs. CPs	5e-05	1.87009	tumors up vs. CPs
	Slc9a3r1	5e-05	1.59936	tumors up vs. CPs	5e-05	1.87206	tumors up vs. CPs
	Nfatc4	5e-05	4.12006	tumors up vs. CPs	5e-05	1.87421	tumors up vs. CPs
	1700025G04Rik	5e-05	3.39751	tumors up vs. CPs	0.0002	1.88497	tumors up vs. CPs
	Frmd4b	5e-05	2.13592	tumors up vs. CPs	5e-05	1.88833	tumors up vs. CPs
	Ldlrad4	5e-05	1.93059	tumors up vs. CPs	0.0002	1.89011	tumors up vs. CPs
	Nkd1	5e-05	4.60421	tumors up vs. CPs	5e-05	1.89272	tumors up vs. CPs
	Gpr125	5e-05	1.64475	tumors up vs. CPs	5e-05	1.89306	tumors up vs. CPs
	Tmod2	5e-05	7.05406	tumors up vs. CPs	5e-05	1.89962	tumors up vs. CPs
	Rftn2	5e-05	4.43251	tumors up vs. CPs	0.0018	1.90236	tumors up vs. CPs
	Cox4i2	5e-05	3.93228	tumors up vs. CPs	0.0079	1.91843	tumors up vs. CPs
	Vill	5e-05	5.59578	tumors up vs. CPs	0.0001	1.9197	tumors up vs. CPs
	Prom1	5e-05	5.05278	tumors up vs. CPs	5e-05	1.9314	tumors up vs. CPs
	Slc24a6	5e-05	3.36456	tumors up vs. CPs	0.00025	1.93626	tumors up vs. CPs
	Sulf2	5e-05	9.31618	tumors up vs. CPs	5e-05	1.94306	tumors up vs. CPs
	Col27a1	5e-05	2.53685	tumors up vs. CPs	5e-05	1.94363	tumors up vs. CPs
	Tspan5	5e-05	2.2651	tumors up vs. CPs	5e-05	1.94515	tumors up vs. CPs
	Pxdn	5e-05	4.8194	tumors up vs. CPs	5e-05	1.94588	tumors up vs. CPs
	Marcksl1	5e-05	4.36945	tumors up vs. CPs	5e-05	1.95074	tumors up vs. CPs
	Palld	5e-05	6.13557	tumors up vs. CPs	0.0033	1.95151	tumors up vs. CPs
	Vcan	5e-05	4.04724	tumors up vs. CPs	5e-05	1.95457	tumors up vs. CPs
	Hbegf	5e-05	6.97417	tumors up vs. CPs	0.01145	1.96053	tumors up vs. CPs
	Synpo2	5e-05	8.27238	tumors up vs. CPs	0.00035	1.96107	tumors up vs. CPs
	Tor3a	5e-05	2.75321	tumors up vs. CPs	5e-05	1.96117	tumors up vs. CPs
	D8Ertd82e	5e-05	3.93772	tumors up vs. CPs	5e-05	1.96974	tumors up vs. CPs
	Col11a2	5e-05	6.90983	tumors up vs. CPs	0.00645	1.97519	tumors up vs. CPs
	Wscd1	5e-05	2.56145	tumors up vs. CPs	5e-05	1.97788	tumors up vs. CPs
	Slc22a23	5e-05	3.23661	tumors up vs. CPs	5e-05	1.98258	tumors up vs. CPs
	Nkain1	5e-05	5.48847	tumors up vs. CPs	0.0018	1.98734	tumors up vs. CPs
	Tcerg1l	5e-05	5.7925	tumors up vs. CPs	0.00035	1.99208	tumors up vs. CPs
	Sarm1	5e-05	3.18658	tumors up vs. CPs	0.00135	2.00114	tumors up vs. CPs
	Frzb	5e-05	5.79337	tumors up vs. CPs	0.0048	2.0049	tumors up vs. CPs
	Gucy1b3	5e-05	1.97368	tumors up vs. CPs	5e-05	2.00786	tumors up vs. CPs
	Ikbip	5e-05	2.41421	tumors up vs. CPs	5e-05	2.01549	tumors up vs. CPs
	6330403K07Rik	5e-05	10.1626	tumors up vs. CPs	0.0005	2.01573	tumors up vs. CPs
	Nlgn3	5e-05	3.59648	tumors up vs. CPs	5e-05	2.02505	tumors up vs. CPs
	Mical1	5e-05	5.52557	tumors up vs. CPs	5e-05	2.02563	tumors up vs. CPs
	Gas1	5e-05	4.72564	tumors up vs. CPs	5e-05	2.03507	tumors up vs. CPs
	Pag1	5e-05	4.10759	tumors up vs. CPs	5e-05	2.04051	tumors up vs. CPs
	Plekhg2	5e-05	2.39419	tumors up vs. CPs	5e-05	2.04066	tumors up vs. CPs
	Igfbpl1	5e-05	6.62099	tumors up vs. CPs	5e-05	2.04167	tumors up vs. CPs
	Rbms3	5e-05	4.49356	tumors up vs. CPs	5e-05	2.0427	tumors up vs. CPs
	Tmpo	5e-05	1.8223	tumors up vs. CPs	5e-05	2.0451	tumors up vs. CPs
	Pald1	5e-05	3.15596	tumors up vs. CPs	5e-05	2.04794	tumors up vs. CPs
	Slc1a3	5e-05	11.5673	tumors up vs. CPs	5e-05	2.05052	tumors up vs. CPs
	Sema4a	5e-05	6.43453	tumors up vs. CPs	0.00175	2.05063	tumors up vs. CPs
	Ror2	5e-05	3.53915	tumors up vs. CPs	5e-05	2.05944	tumors up vs. CPs
	Bex1	5e-05	7.37383	tumors up vs. CPs	0.0001	2.06062	tumors up vs. CPs
	Bcl2	5e-05	2.10064	tumors up vs. CPs	5e-05	2.066	tumors up vs. CPs
	Mpdz	5e-05	1.68872	tumors up vs. CPs	5e-05	2.06899	tumors up vs. CPs
	Cdk6	5e-05	9.27983	tumors up vs. CPs	5e-05	2.07064	tumors up vs. CPs
	Kcnj12	5e-05	8.79622	tumors up vs. CPs	0.00375	2.0711	tumors up vs. CPs
	Zic3	5e-05	2.16939	tumors up vs. CPs	5e-05	2.07317	tumors up vs. CPs
	Tenm3	5e-05	1.58358	tumors up vs. CPs	5e-05	2.07484	tumors up vs. CPs
	Rcn3	5e-05	3.03879	tumors up vs. CPs	5e-05	2.08124	tumors up vs. CPs
	Kank4	5e-05	9.23822	tumors up vs. CPs	5e-05	2.08348	tumors up vs. CPs
	Scml4	5e-05	5.1369	tumors up vs. CPs	0.0018	2.08867	tumors up vs. CPs
	Pcp4	5e-05	2.21252	tumors up vs. CPs	0.00055	2.09428	tumors up vs. CPs
	Sox2	5e-05	2.7777	tumors up vs. CPs	5e-05	2.09551	tumors up vs. CPs
	Cyr61	5e-05	4.66723	tumors up vs. CPs	0.0001	2.10778	tumors up vs. CPs
	Btbd3	5e-05	2.11512	tumors up vs. CPs	5e-05	2.11324	tumors up vs. CPs
	2610203C20Rik	5e-05	2.57653	tumors up vs. CPs	5e-05	2.11497	tumors up vs. CPs
	Zic4	5e-05	3.20635	tumors up vs. CPs	5e-05	2.11834	tumors up vs. CPs
	Sh3pxd2b	5e-05	1.93024	tumors up vs. CPs	5e-05	2.12126	tumors up vs. CPs
	Mdk	5e-05	9.24279	tumors up vs. CPs	5e-05	2.12317	tumors up vs. CPs
	Coch	5e-05	1.78486	tumors up vs. CPs	5e-05	2.12479	tumors up vs. CPs
	Unc13b	5e-05	1.66526	tumors up vs. CPs	5e-05	2.13317	tumors up vs. CPs
	Tmem200a	5e-05	27.2123	tumors up vs. CPs	0.00425	2.15223	tumors up vs. CPs
	Kcnn3	5e-05	7.18069	tumors up vs. CPs	0.0003	2.15924	tumors up vs. CPs
	Fzd3	5e-05	3.74449	tumors up vs. CPs	5e-05	2.16146	tumors up vs. CPs
	Ldb2	5e-05	8.4172	tumors up vs. CPs	5e-05	2.16305	tumors up vs. CPs
	Slc22a4	5e-05	12.0644	tumors up vs. CPs	0.0126	2.16797	tumors up vs. CPs
	Pde5a	5e-05	1.9438	tumors up vs. CPs	5e-05	2.17166	tumors up vs. CPs
	Lair1	5e-05	3.45198	tumors up vs. CPs	0.0019	2.1787	tumors up vs. CPs
	Synpo	5e-05	2.868	tumors up vs. CPs	5e-05	2.18659	tumors up vs. CPs
	Atp6v0e2	5e-05	6.80982	tumors up vs. CPs	0.0006	2.19049	tumors up vs. CPs
	Mn1	5e-05	3.11458	tumors up vs. CPs	5e-05	2.19056	tumors up vs. CPs
	Susd4	5e-05	3.59827	tumors up vs. CPs	5e-05	2.19116	tumors up vs. CPs
	Tgfb2	5e-05	1.69747	tumors up vs. CPs	5e-05	2.19622	tumors up vs. CPs
	Ggt7	5e-05	3.22069	tumors up vs. CPs	5e-05	2.19898	tumors up vs. CPs
	Lgalsl	5e-05	3.04486	tumors up vs. CPs	5e-05	2.20192	tumors up vs. CPs
	Rimklb	5e-05	6.09162	tumors up vs. CPs	5e-05	2.21241	tumors up vs. CPs
	Soga2	5e-05	2.33236	tumors up vs. CPs	5e-05	2.21354	tumors up vs. CPs
	Fam179a	5e-05	7.34362	tumors up vs. CPs	0.0001	2.21503	tumors up vs. CPs
	Lmo2	5e-05	5.11001	tumors up vs. CPs	5e-05	2.2153	tumors up vs. CPs
	Ly6h	5e-05	5.9746	tumors up vs. CPs	0.0018	2.21537	tumors up vs. CPs
	Adcyap1r1	5e-05	17.0017	tumors up vs. CPs	5e-05	2.22502	tumors up vs. CPs
	Prex1	5e-05	8.22478	tumors up vs. CPs	5e-05	2.23631	tumors up vs. CPs
	Kcna5	5e-05	11.9353	tumors up vs. CPs	0.0012	2.2365	tumors up vs. CPs
	Flnc	5e-05	6.18865	tumors up vs. CPs	5e-05	2.23728	tumors up vs. CPs
	Itga2	5e-05	7.21948	tumors up vs. CPs	0.00095	2.24428	tumors up vs. CPs
	Ext1	5e-05	4.75141	tumors up vs. CPs	5e-05	2.24532	tumors up vs. CPs
	C530008M17Rik	5e-05	5.99058	tumors up vs. CPs	5e-05	2.24585	tumors up vs. CPs
	Nr4a3	5e-05	3.96387	tumors up vs. CPs	0.00015	2.261	tumors up vs. CPs
	Ctnna2	5e-05	7.47623	tumors up vs. CPs	0.0006	2.26422	tumors up vs. CPs
	Cldn19	5e-05	20.3163	tumors up vs. CPs	5e-05	2.26505	tumors up vs. CPs
	Ptprt	5e-05	8.37447	tumors up vs. CPs	5e-05	2.26822	tumors up vs. CPs
	Spcs3	5e-05	1.73256	tumors up vs. CPs	5e-05	2.28508	tumors up vs. CPs
	Pld2	5e-05	2.93222	tumors up vs. CPs	5e-05	2.28632	tumors up vs. CPs
	St8sia2	5e-05	16.5208	tumors up vs. CPs	0.00025	2.28668	tumors up vs. CPs
	Lgi1	5e-05	1.77311	tumors up vs. CPs	5e-05	2.29316	tumors up vs. CPs
	Tril	5e-05	3.64248	tumors up vs. CPs	5e-05	2.29755	tumors up vs. CPs
	Plac9b	5e-05	5.98815	tumors up vs. CPs	0.0009	2.29983	tumors up vs. CPs
	Zdhhc2	5e-05	4.2309	tumors up vs. CPs	0.0009	2.30536	tumors up vs. CPs
	Igf2	5e-05	2.16403	tumors up vs. CPs	5e-05	2.30909	tumors up vs. CPs
	Cep112	5e-05	2.93397	tumors up vs. CPs	5e-05	2.32449	tumors up vs. CPs
	Adamts6	5e-05	5.9375	tumors up vs. CPs	5e-05	2.34764	tumors up vs. CPs
	Megf6	5e-05	8.83767	tumors up vs. CPs	5e-05	2.35132	tumors up vs. CPs
	Luzp2	5e-05	11.2869	tumors up vs. CPs	0.0004	2.35477	tumors up vs. CPs
	Mycl1	5e-05	3.32804	tumors up vs. CPs	5e-05	2.36558	tumors up vs. CPs
	Eda	5e-05	2.50967	tumors up vs. CPs	5e-05	2.37081	tumors up vs. CPs
	Slc24a3	5e-05	4.0303	tumors up vs. CPs	5e-05	2.3742	tumors up vs. CPs
	Ccdc85a	5e-05	4.17239	tumors up vs. CPs	5e-05	2.38176	tumors up vs. CPs
	Fam129a	5e-05	4.56346	tumors up vs. CPs	0.00025	2.38305	tumors up vs. CPs
	Kit	5e-05	7.80729	tumors up vs. CPs	5e-05	2.38906	tumors up vs. CPs
	Nnat	5e-05	3.91339	tumors up vs. CPs	5e-05	2.39323	tumors up vs. CPs
	Ephb2	5e-05	5.9026	tumors up vs. CPs	5e-05	2.41392	tumors up vs. CPs
	Adcy8	5e-05	10.9358	tumors up vs. CPs	5e-05	2.42386	tumors up vs. CPs
	Nrp2	5e-05	10.0122	tumors up vs. CPs	5e-05	2.42612	tumors up vs. CPs
	Tcf7	5e-05	2.80763	tumors up vs. CPs	5e-05	2.42781	tumors up vs. CPs
	Lix1	5e-05	6.71084	tumors up vs. CPs	0.00075	2.42834	tumors up vs. CPs
	Sfxn1	5e-05	3.02754	tumors up vs. CPs	5e-05	2.43041	tumors up vs. CPs
	Plekhh2	5e-05	5.28318	tumors up vs. CPs	5e-05	2.43202	tumors up vs. CPs
	Nkain4	5e-05	10.494	tumors up vs. CPs	5e-05	2.43684	tumors up vs. CPs
	4933407L21Rik	5e-05	11.2739	tumors up vs. CPs	0.00045	2.43874	tumors up vs. CPs
	Unc5c	5e-05	3.85156	tumors up vs. CPs	5e-05	2.44217	tumors up vs. CPs
	Mmp17	5e-05	8.4537	tumors up vs. CPs	0.00195	2.45466	tumors up vs. CPs
	Notch1	5e-05	4.34918	tumors up vs. CPs	5e-05	2.45836	tumors up vs. CPs
	Efnb3	5e-05	16.3555	tumors up vs. CPs	5e-05	2.46053	tumors up vs. CPs
	Gpr56	5e-05	9.56511	tumors up vs. CPs	5e-05	2.46768	tumors up vs. CPs
	Sel1l3	5e-05	9.21558	tumors up vs. CPs	5e-05	2.49139	tumors up vs. CPs
	Egflam	5e-05	4.95076	tumors up vs. CPs	5e-05	2.49452	tumors up vs. CPs
	Fstl1	5e-05	8.42528	tumors up vs. CPs	5e-05	2.50449	tumors up vs. CPs
	Gadd45b	5e-05	3.05302	tumors up vs. CPs	0.0002	2.51214	tumors up vs. CPs
	Rassf4	5e-05	6.83019	tumors up vs. CPs	5e-05	2.51569	tumors up vs. CPs
	Atp2b4	5e-05	2.49768	tumors up vs. CPs	5e-05	2.52303	tumors up vs. CPs
	Olfml2a	5e-05	3.59603	tumors up vs. CPs	5e-05	2.52675	tumors up vs. CPs
	Fam184b	5e-05	3.5275	tumors up vs. CPs	0.00015	2.53953	tumors up vs. CPs
	Kcnk2	5e-05	11.9857	tumors up vs. CPs	5e-05	2.54013	tumors up vs. CPs
	Ccbe1	5e-05	2.60074	tumors up vs. CPs	5e-05	2.54053	tumors up vs. CPs
	Pla2r1	5e-05	3.01907	tumors up vs. CPs	5e-05	2.54617	tumors up vs. CPs
	Brsk2	5e-05	2.31374	tumors up vs. CPs	5e-05	2.55418	tumors up vs. CPs
	Psat1	5e-05	3.17268	tumors up vs. CPs	5e-05	2.55974	tumors up vs. CPs
	Grip1	5e-05	3.9293	tumors up vs. CPs	5e-05	2.56014	tumors up vs. CPs
	Stom	5e-05	8.16904	tumors up vs. CPs	5e-05	2.56129	tumors up vs. CPs
	Adamts15	5e-05	4.99563	tumors up vs. CPs	5e-05	2.57882	tumors up vs. CPs
	Megf10	5e-05	7.0386	tumors up vs. CPs	0.0001	2.58449	tumors up vs. CPs
	Bmp5	5e-05	2.83637	tumors up vs. CPs	5e-05	2.58452	tumors up vs. CPs
	Dock11	5e-05	4.44316	tumors up vs. CPs	5e-05	2.59279	tumors up vs. CPs
	Gxylt2	5e-05	4.71237	tumors up vs. CPs	5e-05	2.59808	tumors up vs. CPs
	Scd1	5e-05	2.10459	tumors up vs. CPs	5e-05	2.60562	tumors up vs. CPs
	Loxl1	5e-05	2.01166	tumors up vs. CPs	5e-05	2.62046	tumors up vs. CPs
	Fndc4	5e-05	5.15403	tumors up vs. CPs	5e-05	2.62048	tumors up vs. CPs
	Slit2	5e-05	2.87084	tumors up vs. CPs	5e-05	2.62201	tumors up vs. CPs
	Tenm1	5e-05	6.90167	tumors up vs. CPs	5e-05	2.63072	tumors up vs. CPs
	Hist3h2ba	5e-05	4.95358	tumors up vs. CPs	0.00015	2.63703	tumors up vs. CPs
	Atp1a2	5e-05	2.62502	tumors up vs. CPs	5e-05	2.63855	tumors up vs. CPs
	Rfx4	5e-05	12.1696	tumors up vs. CPs	5e-05	2.63972	tumors up vs. CPs
	Gpr55	5e-05	10.6786	tumors up vs. CPs	0.0026	2.65865	tumors up vs. CPs
	Slc7a11	5e-05	9.04818	tumors up vs. CPs	5e-05	2.66261	tumors up vs. CPs
	Gatm	5e-05	20.2737	tumors up vs. CPs	5e-05	2.66639	tumors up vs. CPs
	Gucy2e	5e-05	5.91914	tumors up vs. CPs	5e-05	2.66771	tumors up vs. CPs
	Gdf7	5e-05	2.05345	tumors up vs. CPs	5e-05	2.67521	tumors up vs. CPs
	Slc4a4	5e-05	9.46098	tumors up vs. CPs	5e-05	2.67548	tumors up vs. CPs
	Grid1	5e-05	4.12645	tumors up vs. CPs	0.00025	2.67594	tumors up vs. CPs
	Sv2b	5e-05	4.5763	tumors up vs. CPs	5e-05	2.68678	tumors up vs. CPs
	Agrn	5e-05	8.95816	tumors up vs. CPs	5e-05	2.70565	tumors up vs. CPs
	Btbd17	5e-05	6.86271	tumors up vs. CPs	0.00035	2.70581	tumors up vs. CPs
	Lamc2	5e-05	8.64341	tumors up vs. CPs	0.00015	2.72395	tumors up vs. CPs
	Gucy1a3	5e-05	5.5377	tumors up vs. CPs	5e-05	2.72761	tumors up vs. CPs
	Pxdc1	5e-05	8.47043	tumors up vs. CPs	5e-05	2.73976	tumors up vs. CPs
	Hes1	5e-05	3.02386	tumors up vs. CPs	5e-05	2.7405	tumors up vs. CPs
	Rerg	5e-05	5.99735	tumors up vs. CPs	5e-05	2.74543	tumors up vs. CPs
	Mme	5e-05	3.32266	tumors up vs. CPs	5e-05	2.74583	tumors up vs. CPs
	Tpbg	5e-05	3.04552	tumors up vs. CPs	5e-05	2.75691	tumors up vs. CPs
	Sncaip	5e-05	22.4594	tumors up vs. CPs	5e-05	2.75905	tumors up vs. CPs
	Afap1l2	5e-05	12.2211	tumors up vs. CPs	5e-05	2.77321	tumors up vs. CPs
	Ncam1	5e-05	6.05542	tumors up vs. CPs	5e-05	2.78023	tumors up vs. CPs
	Cbr2	5e-05	5.03288	tumors up vs. CPs	0.01245	2.78295	tumors up vs. CPs
	Chst2	5e-05	3.60693	tumors up vs. CPs	5e-05	2.79437	tumors up vs. CPs
	Lyve1	5e-05	7.43769	tumors up vs. CPs	5e-05	2.80658	tumors up vs. CPs
	Ndst3	5e-05	7.11086	tumors up vs. CPs	0.0005	2.84072	tumors up vs. CPs
	Prr5	5e-05	7.82061	tumors up vs. CPs	5e-05	2.84369	tumors up vs. CPs
	Trim47	5e-05	3.42237	tumors up vs. CPs	5e-05	2.84656	tumors up vs. CPs
	Enox1	5e-05	5.56294	tumors up vs. CPs	0.0001	2.85702	tumors up vs. CPs
	Dock10	5e-05	3.24034	tumors up vs. CPs	5e-05	2.8627	tumors up vs. CPs
	Clstn2	5e-05	7.55614	tumors up vs. CPs	5e-05	2.87272	tumors up vs. CPs
	C130071C03Rik	5e-05	3.1177	tumors up vs. CPs	0.0003	2.87983	tumors up vs. CPs
	Lmo3	5e-05	5.38216	tumors up vs. CPs	0.0001	2.8994	tumors up vs. CPs
	Ecm2	5e-05	3.03002	tumors up vs. CPs	5e-05	2.90359	tumors up vs. CPs
	Lingo1	5e-05	3.74914	tumors up vs. CPs	5e-05	2.91805	tumors up vs. CPs
	Ppp1r14c	5e-05	6.91253	tumors up vs. CPs	0.00055	2.94941	tumors up vs. CPs
	Fbln1	5e-05	2.52894	tumors up vs. CPs	5e-05	2.96411	tumors up vs. CPs
	Ctgf	5e-05	3.50967	tumors up vs. CPs	5e-05	2.98764	tumors up vs. CPs
	Hist2h2bb	5e-05	3.93911	tumors up vs. CPs	5e-05	3.01629	tumors up vs. CPs
	Dusp5	5e-05	3.55168	tumors up vs. CPs	0.00215	3.0175	tumors up vs. CPs
	Ldoc1l	5e-05	12.9588	tumors up vs. CPs	5e-05	3.02642	tumors up vs. CPs
	Lmx1b	5e-05	4.10527	tumors up vs. CPs	5e-05	3.02642	tumors up vs. CPs
	Arl4c	5e-05	6.50012	tumors up vs. CPs	5e-05	3.02874	tumors up vs. CPs
	Ncapd2	5e-05	2.06803	tumors up vs. CPs	5e-05	3.03	tumors up vs. CPs
	Nog	5e-05	7.26955	tumors up vs. CPs	5e-05	3.03535	tumors up vs. CPs
	Cyp4f15	5e-05	19.7083	tumors up vs. CPs	5e-05	3.06288	tumors up vs. CPs
	Lect1	5e-05	40.2712	tumors up vs. CPs	0.00285	3.07305	tumors up vs. CPs
	Tspan9	5e-05	1.94814	tumors up vs. CPs	5e-05	3.07789	tumors up vs. CPs
	Chst11	5e-05	2.4513	tumors up vs. CPs	5e-05	3.08833	tumors up vs. CPs
	Cybrd1	5e-05	14.7152	tumors up vs. CPs	5e-05	3.09413	tumors up vs. CPs
	Lpcat1	5e-05	2.37127	tumors up vs. CPs	5e-05	3.09522	tumors up vs. CPs
	Apba2	5e-05	6.13484	tumors up vs. CPs	5e-05	3.1009	tumors up vs. CPs
	Kcnk5	5e-05	4.9126	tumors up vs. CPs	5e-05	3.10527	tumors up vs. CPs
	Pnma3	5e-05	7.07198	tumors up vs. CPs	5e-05	3.10856	tumors up vs. CPs
	Nmnat2	5e-05	5.60299	tumors up vs. CPs	5e-05	3.11467	tumors up vs. CPs
	Nkain3	5e-05	5.8422	tumors up vs. CPs	0.0002	3.13252	tumors up vs. CPs
	Cdh6	5e-05	7.25125	tumors up vs. CPs	5e-05	3.14108	tumors up vs. CPs
	Fads2	5e-05	3.8208	tumors up vs. CPs	5e-05	3.14345	tumors up vs. CPs
	Ntng1	5e-05	7.32018	tumors up vs. CPs	5e-05	3.15345	tumors up vs. CPs
	Cdkn2b	5e-05	5.32553	tumors up vs. CPs	0.0035	3.15924	tumors up vs. CPs
	AF529169	5e-05	3.76294	tumors up vs. CPs	5e-05	3.19385	tumors up vs. CPs
	Col2a1	5e-05	10.5791	tumors up vs. CPs	5e-05	3.20057	tumors up vs. CPs
	Ptn	5e-05	3.85484	tumors up vs. CPs	5e-05	3.20425	tumors up vs. CPs
	Mafb	5e-05	8.02127	tumors up vs. CPs	5e-05	3.21145	tumors up vs. CPs
	Ccdc88c	5e-05	1.61485	tumors up vs. CPs	5e-05	3.24868	tumors up vs. CPs
	Fibin	5e-05	3.07862	tumors up vs. CPs	5e-05	3.25986	tumors up vs. CPs
	Lrtm2	5e-05	24.0414	tumors up vs. CPs	5e-05	3.27826	tumors up vs. CPs
	Tst	5e-05	9.69255	tumors up vs. CPs	5e-05	3.28097	tumors up vs. CPs
	Sprn	5e-05	2.89907	tumors up vs. CPs	0.00045	3.28537	tumors up vs. CPs
	Gdpd2	5e-05	26.4378	tumors up vs. CPs	5e-05	3.30306	tumors up vs. CPs
	Gata3	5e-05	5.31969	tumors up vs. CPs	5e-05	3.32642	tumors up vs. CPs
	Rgs6	5e-05	21.0698	tumors up vs. CPs	5e-05	3.33345	tumors up vs. CPs
	Ctnnd2	5e-05	5.76441	tumors up vs. CPs	5e-05	3.33403	tumors up vs. CPs
	3110039I08Rik	5e-05	4.11274	tumors up vs. CPs	5e-05	3.34135	tumors up vs. CPs
	Adamts8	5e-05	5.19928	tumors up vs. CPs	5e-05	3.40455	tumors up vs. CPs
	Prrt1	5e-05	5.69483	tumors up vs. CPs	0.0026	3.41343	tumors up vs. CPs
	Lamb2	5e-05	4.28781	tumors up vs. CPs	5e-05	3.41656	tumors up vs. CPs
	Wnt9a	5e-05	6.28493	tumors up vs. CPs	5e-05	3.46419	tumors up vs. CPs
	Pthlh	5e-05	3.3553	tumors up vs. CPs	5e-05	3.46676	tumors up vs. CPs
	F730043M19Rik	5e-05	7.76465	tumors up vs. CPs	0.00175	3.47277	tumors up vs. CPs
	Pde3a	5e-05	9.75023	tumors up vs. CPs	5e-05	3.47705	tumors up vs. CPs
	Cxcl14	5e-05	4.30231	tumors up vs. CPs	0.00285	3.49833	tumors up vs. CPs
	Pdzrn3	5e-05	2.20569	tumors up vs. CPs	5e-05	3.5295	tumors up vs. CPs
	Specc1	5e-05	10.0981	tumors up vs. CPs	5e-05	3.54299	tumors up vs. CPs
	Ccdc68	5e-05	4.73289	tumors up vs. CPs	5e-05	3.55977	tumors up vs. CPs
	Neurod1	5e-05	15.2807	tumors up vs. CPs	0.00015	3.59148	tumors up vs. CPs
	Cntnap4	5e-05	10.7057	tumors up vs. CPs	5e-05	3.59302	tumors up vs. CPs
	Rmst	5e-05	4.78209	tumors up vs. CPs	5e-05	3.62343	tumors up vs. CPs
	Adamts17	5e-05	4.81619	tumors up vs. CPs	5e-05	3.64259	tumors up vs. CPs
	Fmod	5e-05	15.7046	tumors up vs. CPs	5e-05	3.69926	tumors up vs. CPs
	C130021I20Rik	5e-05	6.46342	tumors up vs. CPs	5e-05	3.70559	tumors up vs. CPs
	Lrrc4b	5e-05	12.9904	tumors up vs. CPs	5e-05	3.72782	tumors up vs. CPs
	Bambi	5e-05	5.33006	tumors up vs. CPs	5e-05	3.73342	tumors up vs. CPs
	Barhl2	5e-05	8.68527	tumors up vs. CPs	0.0009	3.76863	tumors up vs. CPs
	Samd5	5e-05	13.8394	tumors up vs. CPs	5e-05	3.77198	tumors up vs. CPs
	Msx2	5e-05	2.49855	tumors up vs. CPs	5e-05	3.77206	tumors up vs. CPs
	Slc17a8	5e-05	7.10599	tumors up vs. CPs	5e-05	3.83877	tumors up vs. CPs
	Chn2	5e-05	6.23808	tumors up vs. CPs	5e-05	3.87959	tumors up vs. CPs
	Atp10a	5e-05	6.35675	tumors up vs. CPs	5e-05	3.8849	tumors up vs. CPs
	Spag5	5e-05	3.79779	tumors up vs. CPs	5e-05	3.89159	tumors up vs. CPs
	Cntnap2	5e-05	5.96091	tumors up vs. CPs	5e-05	3.91091	tumors up vs. CPs
	Cacna1g	5e-05	6.23172	tumors up vs. CPs	5e-05	3.91879	tumors up vs. CPs
	Trhr	5e-05	6.23856	tumors up vs. CPs	0.0001	3.93731	tumors up vs. CPs
	Ttyh1	5e-05	8.45341	tumors up vs. CPs	5e-05	3.94307	tumors up vs. CPs
	Vtn	5e-05	42.4557	tumors up vs. CPs	5e-05	3.99154	tumors up vs. CPs
	Bhmt	5e-05	4.98216	tumors up vs. CPs	5e-05	4.01162	tumors up vs. CPs
	Axin2	5e-05	3.0235	tumors up vs. CPs	5e-05	4.0646	tumors up vs. CPs
	Lgr5	5e-05	4.94118	tumors up vs. CPs	5e-05	4.07687	tumors up vs. CPs
	Wif1	5e-05	20.0391	tumors up vs. CPs	5e-05	4.08297	tumors up vs. CPs
	Nuak1	5e-05	9.42591	tumors up vs. CPs	5e-05	4.12018	tumors up vs. CPs
	Eln	5e-05	6.01131	tumors up vs. CPs	5e-05	4.12123	tumors up vs. CPs
	Gpr37	5e-05	6.92029	tumors up vs. CPs	5e-05	4.12226	tumors up vs. CPs
	Myh10	5e-05	3.06344	tumors up vs. CPs	5e-05	4.12374	tumors up vs. CPs
	Fhdc1	5e-05	24.932	tumors up vs. CPs	5e-05	4.13107	tumors up vs. CPs
	6030419C18Rik	5e-05	8.82652	tumors up vs. CPs	5e-05	4.132	tumors up vs. CPs
	Pou3f3	5e-05	3.83884	tumors up vs. CPs	5e-05	4.18062	tumors up vs. CPs
	Tmem132d	5e-05	10.8855	tumors up vs. CPs	5e-05	4.18661	tumors up vs. CPs
	Kif4	5e-05	16.8055	tumors up vs. CPs	5e-05	4.20351	tumors up vs. CPs
	Spon1	5e-05	22.0708	tumors up vs. CPs	5e-05	4.22456	tumors up vs. CPs
	Sox6	5e-05	7.80003	tumors up vs. CPs	5e-05	4.26337	tumors up vs. CPs
	Irx5	5e-05	3.39939	tumors up vs. CPs	5e-05	4.27662	tumors up vs. CPs
	2310042D19Rik	5e-05	7.78045	tumors up vs. CPs	5e-05	4.30586	tumors up vs. CPs
	Csmd1	5e-05	8.5361	tumors up vs. CPs	5e-05	4.30711	tumors up vs. CPs
	Lrp2	5e-05	12.2813	tumors up vs. CPs	5e-05	4.30872	tumors up vs. CPs
	Kbtbd11	5e-05	7.30276	tumors up vs. CPs	5e-05	4.32165	tumors up vs. CPs
	C1qtnf3	5e-05	7.1107	tumors up vs. CPs	5e-05	4.33152	tumors up vs. CPs
	Mlc1	5e-05	11.4933	tumors up vs. CPs	5e-05	4.34506	tumors up vs. CPs
	5330434G04Rik	5e-05	5.08358	tumors up vs. CPs	5e-05	4.42091	tumors up vs. CPs
	Lrrc3	5e-05	15.1091	tumors up vs. CPs	5e-05	4.43284	tumors up vs. CPs
	Col5a3	5e-05	7.18834	tumors up vs. CPs	5e-05	4.45933	tumors up vs. CPs
	Col11a1	5e-05	10.2988	tumors up vs. CPs	5e-05	4.53061	tumors up vs. CPs
	Chrdl1	5e-05	12.296	tumors up vs. CPs	5e-05	4.53811	tumors up vs. CPs
	Atp1a4	5e-05	3.43728	tumors up vs. CPs	5e-05	4.55885	tumors up vs. CPs
	Wbscr17	5e-05	6.02432	tumors up vs. CPs	5e-05	4.60646	tumors up vs. CPs
	Slit3	5e-05	5.0594	tumors up vs. CPs	5e-05	4.64344	tumors up vs. CPs
	Gpr68	5e-05	14.5772	tumors up vs. CPs	5e-05	4.66773	tumors up vs. CPs
	Sh3gl2	5e-05	8.22195	tumors up vs. CPs	5e-05	4.67195	tumors up vs. CPs
	Nkd2	5e-05	8.82871	tumors up vs. CPs	5e-05	4.68603	tumors up vs. CPs
	Gm7694	5e-05	5.82188	tumors up vs. CPs	5e-05	4.69844	tumors up vs. CPs
	Heyl	5e-05	8.0404	tumors up vs. CPs	5e-05	4.74478	tumors up vs. CPs
	Bai1	5e-05	3.89947	tumors up vs. CPs	5e-05	4.76321	tumors up vs. CPs
	Tnnt1	5e-05	8.21162	tumors up vs. CPs	0.0014	4.78766	tumors up vs. CPs
	Bdkrb1	5e-05	6.63666	tumors up vs. CPs	0.00035	4.82729	tumors up vs. CPs
	Nos1ap	5e-05	5.55654	tumors up vs. CPs	5e-05	4.86697	tumors up vs. CPs
	Pnpla3	5e-05	3.01215	tumors up vs. CPs	5e-05	4.87374	tumors up vs. CPs
	3632451O06Rik	5e-05	8.6946	tumors up vs. CPs	5e-05	4.92457	tumors up vs. CPs
	Paqr6	5e-05	23.5591	tumors up vs. CPs	5e-05	5.01274	tumors up vs. CPs
	Syt5	5e-05	9.81877	tumors up vs. CPs	5e-05	5.03719	tumors up vs. CPs
	Cdkn2c	5e-05	5.89786	tumors up vs. CPs	5e-05	5.22985	tumors up vs. CPs
	Tbx15	5e-05	8.50716	tumors up vs. CPs	5e-05	5.2534	tumors up vs. CPs
	Fbln2	5e-05	5.68248	tumors up vs. CPs	5e-05	5.28935	tumors up vs. CPs
	Pdgfrl	5e-05	8.47227	tumors up vs. CPs	5e-05	5.33498	tumors up vs. CPs
	Notch3	5e-05	3.99443	tumors up vs. CPs	5e-05	5.35036	tumors up vs. CPs
	4930412O13Rik	5e-05	9.57064	tumors up vs. CPs	5e-05	5.36694	tumors up vs. CPs
	Racgap1	5e-05	3.3779	tumors up vs. CPs	5e-05	5.47544	tumors up vs. CPs
	Cxcl12	5e-05	2.23888	tumors up vs. CPs	5e-05	5.53045	tumors up vs. CPs
	Csdc2	5e-05	11.7471	tumors up vs. CPs	5e-05	5.61665	tumors up vs. CPs
	Adamts18	5e-05	13.0738	tumors up vs. CPs	0.0001	5.71285	tumors up vs. CPs
	Hey1	5e-05	5.33951	tumors up vs. CPs	5e-05	5.85797	tumors up vs. CPs
	Abcg5	5e-05	18.0509	tumors up vs. CPs	5e-05	5.91669	tumors up vs. CPs
	Top2a	5e-05	3.74309	tumors up vs. CPs	5e-05	5.97018	tumors up vs. CPs
	Fndc1	5e-05	32.9538	tumors up vs. CPs	5e-05	6.03999	tumors up vs. CPs
	Clec18a	5e-05	3.99751	tumors up vs. CPs	5e-05	6.11899	tumors up vs. CPs
	Wnt2b	5e-05	86.0622	tumors up vs. CPs	5e-05	6.19969	tumors up vs. CPs
	Sp5	5e-05	34.2181	tumors up vs. CPs	5e-05	6.21932	tumors up vs. CPs
	Fjx1	5e-05	14.4109	tumors up vs. CPs	5e-05	6.29952	tumors up vs. CPs
	Tmem26	5e-05	12.9162	tumors up vs. CPs	5e-05	6.37345	tumors up vs. CPs
	Lrp1b	5e-05	15.256	tumors up vs. CPs	5e-05	6.49413	tumors up vs. CPs
	Six3os1	5e-05	13.0169	tumors up vs. CPs	5e-05	6.57192	tumors up vs. CPs
	Slitrk1	5e-05	5.44583	tumors up vs. CPs	5e-05	6.65152	tumors up vs. CPs
	Abcg8	5e-05	12.6839	tumors up vs. CPs	5e-05	6.86151	tumors up vs. CPs
	Nat8l	5e-05	9.10602	tumors up vs. CPs	5e-05	6.97221	tumors up vs. CPs
	Gpc1	5e-05	5.19258	tumors up vs. CPs	5e-05	7.00983	tumors up vs. CPs
	Arsi	5e-05	13.2015	tumors up vs. CPs	5e-05	7.36524	tumors up vs. CPs
	Tbc1d4	5e-05	4.27063	tumors up vs. CPs	5e-05	7.44771	tumors up vs. CPs
	Col22a1	5e-05	11.7586	tumors up vs. CPs	5e-05	7.52634	tumors up vs. CPs
	5930412G12Rik	5e-05	47.7223	tumors up vs. CPs	5e-05	7.88346	tumors up vs. CPs
	Mboat1	5e-05	25.637	tumors up vs. CPs	5e-05	8.00683	tumors up vs. CPs
	Apcdd1	5e-05	44.7471	tumors up vs. CPs	5e-05	8.174	tumors up vs. CPs
	Htra1	5e-05	9.97808	tumors up vs. CPs	5e-05	8.24484	tumors up vs. CPs
	Pcsk6	5e-05	27.9887	tumors up vs. CPs	5e-05	8.67799	tumors up vs. CPs
	Mfsd2a	5e-05	6.03348	tumors up vs. CPs	5e-05	8.88454	tumors up vs. CPs
	Tmem132c	5e-05	30.5692	tumors up vs. CPs	5e-05	9.5123	tumors up vs. CPs
	Nrarp	5e-05	12.8988	tumors up vs. CPs	5e-05	9.78926	tumors up vs. CPs
	Sorcs1	5e-05	10.4887	tumors up vs. CPs	5e-05	10.2301	tumors up vs. CPs
	Nrk	5e-05	34.4448	tumors up vs. CPs	5e-05	10.5513	tumors up vs. CPs
	Galnt14	5e-05	27.6609	tumors up vs. CPs	5e-05	10.5772	tumors up vs. CPs
	Grm8	5e-05	3.75019	tumors up vs. CPs	5e-05	11.8457	tumors up vs. CPs
	Fam163a	5e-05	15.0839	tumors up vs. CPs	5e-05	12.1057	tumors up vs. CPs
	Pkdrej	5e-05	20.5237	tumors up vs. CPs	5e-05	12.4038	tumors up vs. CPs
	Kif26b	5e-05	28.7989	tumors up vs. CPs	5e-05	13.0871	tumors up vs. CPs
	Kcng3	5e-05	12.8512	tumors up vs. CPs	5e-05	14.0359	tumors up vs. CPs
	Fzd10	5e-05	40.4292	tumors up vs. CPs	5e-05	14.9366	tumors up vs. CPs
	AW011738	5e-05	61.9556	tumors up vs. CPs	5e-05	17.4861	tumors up vs. CPs
	Maob	5e-05	8.01285	tumors up vs. CPs	5e-05	19.9084	tumors up vs. CPs
	1810041L15Rik	5e-05	76.6016	tumors up vs. CPs	5e-05	22.8917	tumors up vs. CPs
	Cyp2f2	5e-05	136.244	tumors up vs. CPs	5e-05	25.9112	tumors up vs. CPs
	Rspo1	5e-05	299.826	tumors up vs. CPs	5e-05	27.0991	tumors up vs. CPs
	Wnt8b	5e-05	29.8751	tumors up vs. CPs	5e-05	28.0036	tumors up vs. CPs
	Arc	5e-05	7.62128	tumors up vs. CPs	5e-05	32.6448	tumors up vs. CPs
	Drd1a	5e-05	33.5505	tumors up vs. CPs	5e-05	68.0196	tumors up vs. CPs
	Ubtd2	0.0001	1.7176	tumors up vs. CPs	0.0096	1.41426	tumors up vs. CPs
	A130077B15Rik	0.0001	1.72848	tumors up vs. CPs	0.0051	1.45266	tumors up vs. CPs
	Anp32a	0.0001	1.66751	tumors up vs. CPs	0.0028	1.45802	tumors up vs. CPs
	Olfr613	0.0001	1.77063	tumors up vs. CPs	0.00685	1.46652	tumors up vs. CPs
	Mpp2	0.0001	1.61986	tumors up vs. CPs	0.00165	1.54869	tumors up vs. CPs
	Vangl2	0.0001	2.12552	tumors up vs. CPs	0.00305	1.5944	tumors up vs. CPs
	Myo18a	0.0001	1.51542	tumors up vs. CPs	5e-05	1.60713	tumors up vs. CPs
	Lsm11	0.0001	2.27198	tumors up vs. CPs	0.0022	1.77792	tumors up vs. CPs
	Cdh2	0.0001	1.88664	tumors up vs. CPs	5e-05	1.81034	tumors up vs. CPs
	Gpr98	0.0001	1.55453	tumors up vs. CPs	5e-05	1.96608	tumors up vs. CPs
	Smc4	0.0001	1.95587	tumors up vs. CPs	5e-05	2.16564	tumors up vs. CPs
	Barhl1	0.0001	5.51186	tumors up vs. CPs	0.00125	2.28345	tumors up vs. CPs
	Bean1	0.0001	3.9881	tumors up vs. CPs	0.0067	2.32969	tumors up vs. CPs
	Map3k8	0.0001	2.50127	tumors up vs. CPs	5e-05	2.98393	tumors up vs. CPs
	Fzd9	0.0001	4.18031	tumors up vs. CPs	5e-05	3.19064	tumors up vs. CPs
	Gpsm2	0.0001	2.33246	tumors up vs. CPs	5e-05	3.33164	tumors up vs. CPs
	Mir100	0.0001	5.53951	tumors up vs. CPs	0.00265	3.6406	tumors up vs. CPs
	Crym	0.0001	4.01215	tumors up vs. CPs	5e-05	4.11448	tumors up vs. CPs
	B4galnt3	0.0001	13.7066	tumors up vs. CPs	5e-05	4.30389	tumors up vs. CPs
	Adcy5	0.00015	1.62737	tumors up vs. CPs	0.0141	1.40089	tumors up vs. CPs
	Gm17821	0.00015	1.66193	tumors up vs. CPs	0.0003	1.59812	tumors up vs. CPs
	A730017L22Rik	0.00015	2.15904	tumors up vs. CPs	0.01025	1.61622	tumors up vs. CPs
	Numbl	0.00015	1.95936	tumors up vs. CPs	0.00055	1.68662	tumors up vs. CPs
	Fscn1	0.00015	2.08189	tumors up vs. CPs	5e-05	1.94038	tumors up vs. CPs
	Aldh18a1	0.00015	1.81504	tumors up vs. CPs	5e-05	1.99261	tumors up vs. CPs
	Mettl21d	0.00015	2.78312	tumors up vs. CPs	0.0051	2.04027	tumors up vs. CPs
	Map7d2	0.00015	3.13681	tumors up vs. CPs	0.00315	2.10247	tumors up vs. CPs
	Gem	0.00015	3.22666	tumors up vs. CPs	5e-05	3.81027	tumors up vs. CPs
	1700015E13Rik	0.00015	7.45587	tumors up vs. CPs	0.0001	5.52255	tumors up vs. CPs
	1190002N15Rik	0.00015	1.69511	tumors up vs. CPs	5e-05	5.96205	tumors up vs. CPs
	Fgfr1	0.0002	1.4952	tumors up vs. CPs	0.00195	1.40544	tumors up vs. CPs
	Rmrp	0.0002	1.53007	tumors up vs. CPs	0.0034	1.42982	tumors up vs. CPs
	Auts2	0.0002	2.23261	tumors up vs. CPs	0.0063	1.46222	tumors up vs. CPs
	Shisa6	0.0002	1.92314	tumors up vs. CPs	0.0079	1.58556	tumors up vs. CPs
	Ttc38	0.0002	1.77608	tumors up vs. CPs	0.0021	1.62036	tumors up vs. CPs
	Ppargc1b	0.0002	1.95542	tumors up vs. CPs	0.00625	1.63852	tumors up vs. CPs
	Ccnjl	0.0002	2.7032	tumors up vs. CPs	0.00605	1.84902	tumors up vs. CPs
	Palb2	0.0002	3.79121	tumors up vs. CPs	0.00205	2.16932	tumors up vs. CPs
	Mylk2	0.0002	3.99243	tumors up vs. CPs	5e-05	5.77495	tumors up vs. CPs
	Cdh11	0.00025	1.55679	tumors up vs. CPs	0.015	1.30931	tumors up vs. CPs
	Pds5b	0.00025	1.54118	tumors up vs. CPs	0.00435	1.39286	tumors up vs. CPs
	Gramd4	0.00025	1.63815	tumors up vs. CPs	5e-05	1.80363	tumors up vs. CPs
	B4galnt4	0.00025	3.65573	tumors up vs. CPs	0.00055	2.44555	tumors up vs. CPs
	Hist1h1a	0.00025	2.88354	tumors up vs. CPs	5e-05	4.31217	tumors up vs. CPs
	Hes5	0.00025	17.4619	tumors up vs. CPs	5e-05	29.5921	tumors up vs. CPs
	Itsn1	0.0003	1.71478	tumors up vs. CPs	0.003	1.56654	tumors up vs. CPs
	Tfrc	0.0003	1.89556	tumors up vs. CPs	0.0044	1.64419	tumors up vs. CPs
	Lmo7	0.0003	1.73844	tumors up vs. CPs	5e-05	1.98902	tumors up vs. CPs
	Myc	0.0003	5.52961	tumors up vs. CPs	0.00045	2.37449	tumors up vs. CPs
	Fosl2	0.00035	1.74304	tumors up vs. CPs	0.0137	1.45288	tumors up vs. CPs
	Pgap1	0.00035	1.91634	tumors up vs. CPs	0.005	1.61121	tumors up vs. CPs
	Arhgap6	0.00035	2.2403	tumors up vs. CPs	0.0003	1.99853	tumors up vs. CPs
	Zfand5	0.0004	1.54697	tumors up vs. CPs	0.00125	1.50972	tumors up vs. CPs
	Proser2	0.0004	2.40888	tumors up vs. CPs	0.01415	1.85421	tumors up vs. CPs
	Ankrd34a	0.0004	2.85062	tumors up vs. CPs	0.00095	2.62232	tumors up vs. CPs
	Lgi2	0.0004	3.89443	tumors up vs. CPs	5e-05	4.0089	tumors up vs. CPs
	Notch2	0.00045	1.4809	tumors up vs. CPs	0.01505	1.32341	tumors up vs. CPs
	Trabd2b	0.00045	1.88247	tumors up vs. CPs	5e-05	1.91094	tumors up vs. CPs
	Casp2	0.0005	1.73764	tumors up vs. CPs	0.0011	1.61177	tumors up vs. CPs
	Cdh24	0.0005	2.76414	tumors up vs. CPs	0.0071	1.95799	tumors up vs. CPs
	Col4a6	0.00055	1.63213	tumors up vs. CPs	5e-05	1.77495	tumors up vs. CPs
	Jun	0.00055	1.72796	tumors up vs. CPs	5e-05	1.9009	tumors up vs. CPs
	Slmo1	0.00055	3.1378	tumors up vs. CPs	0.0001	4.05282	tumors up vs. CPs
	Phldb1	0.0006	1.56595	tumors up vs. CPs	0.0044	1.39571	tumors up vs. CPs
	Junb	0.0006	2.56028	tumors up vs. CPs	0.01	1.80836	tumors up vs. CPs
	1700007F19Rik	0.0006	13.2021	tumors up vs. CPs	0.00015	4.12417	tumors up vs. CPs
	Grhl1	0.00065	2.57416	tumors up vs. CPs	5e-05	4.25029	tumors up vs. CPs
	Leprel2	0.0007	1.58652	tumors up vs. CPs	0.01535	1.36711	tumors up vs. CPs
	Prkd3	0.0007	1.6121	tumors up vs. CPs	0.0123	1.37171	tumors up vs. CPs
	Irf2bpl	0.0007	1.63404	tumors up vs. CPs	0.00365	1.52561	tumors up vs. CPs
	Hdac9	0.0007	1.8998	tumors up vs. CPs	5e-05	2.30687	tumors up vs. CPs
	Fam111a	0.0007	2.56446	tumors up vs. CPs	0.0001	2.38482	tumors up vs. CPs
	Prkar2b	0.00075	2.00281	tumors up vs. CPs	0.0053	1.57611	tumors up vs. CPs
	A230050P20Rik	0.00075	2.53413	tumors up vs. CPs	0.0047	2.02145	tumors up vs. CPs
	Snord123	0.0008	2.39726	tumors up vs. CPs	0.00315	2.61743	tumors up vs. CPs
	Dzip1l	0.00085	1.57341	tumors up vs. CPs	5e-05	1.86031	tumors up vs. CPs
	Fam181b	0.00085	1.6727	tumors up vs. CPs	5e-05	2.73062	tumors up vs. CPs
	Map3k1	0.0009	1.50347	tumors up vs. CPs	0.00405	1.42749	tumors up vs. CPs
	Il17rd	0.0009	1.53082	tumors up vs. CPs	0.0003	1.56845	tumors up vs. CPs
	Cav3	0.0009	3.23784	tumors up vs. CPs	0.00205	2.78544	tumors up vs. CPs
	Zfp663	0.0009	75.9286	tumors up vs. CPs	5e-05	68.5814	tumors up vs. CPs
	Hmmr	0.00095	2.5603	tumors up vs. CPs	5e-05	3.29861	tumors up vs. CPs
	Snora78	0.001	2.2402	tumors up vs. CPs	0.01085	1.86699	tumors up vs. CPs
	Stmn1	0.001	1.82571	tumors up vs. CPs	5e-05	2.07873	tumors up vs. CPs
	Tcof1	0.00105	1.73638	tumors up vs. CPs	5e-05	1.87148	tumors up vs. CPs
	Dnajc9	0.00105	1.72559	tumors up vs. CPs	0.0001	1.98502	tumors up vs. CPs
	Kcnj2	0.00105	2.38236	tumors up vs. CPs	5e-05	3.27684	tumors up vs. CPs
	Otor	0.00105	21.2412	tumors up vs. CPs	0.0015	7.87702	tumors up vs. CPs
	Aard	0.0011	2.26107	tumors up vs. CPs	0.0029	1.63884	tumors up vs. CPs
	Abca5	0.0011	1.41143	tumors up vs. CPs	5e-05	2.37521	tumors up vs. CPs
	Wnt3a	0.0011	40.5756	tumors up vs. CPs	5e-05	28.6079	tumors up vs. CPs
	Stard4	0.00115	1.78285	tumors up vs. CPs	5e-05	1.98102	tumors up vs. CPs
	Flna	0.0012	1.43391	tumors up vs. CPs	0.00795	1.3401	tumors up vs. CPs
	Dcbld2	0.0012	1.46747	tumors up vs. CPs	0.0071	1.4002	tumors up vs. CPs
	Ptgis	0.0012	1.65798	tumors up vs. CPs	5e-05	3.44688	tumors up vs. CPs
	Hmgn1	0.00125	1.48084	tumors up vs. CPs	0.00635	1.3778	tumors up vs. CPs
	Dsn1	0.00125	2.96012	tumors up vs. CPs	0.0001	2.33327	tumors up vs. CPs
	Atad2	0.00125	1.95438	tumors up vs. CPs	5e-05	3.63697	tumors up vs. CPs
	Mdc1	0.00135	1.53927	tumors up vs. CPs	5e-05	1.7488	tumors up vs. CPs
	Gas2l3	0.00135	1.77237	tumors up vs. CPs	5e-05	2.52037	tumors up vs. CPs
	Kcne1l	0.0014	27.809	tumors up vs. CPs	5e-05	7.50426	tumors up vs. CPs
	Ptpn13	0.0015	1.42069	tumors up vs. CPs	0.0016	1.40333	tumors up vs. CPs
	Arl5c	0.0016	4.92838	tumors up vs. CPs	0.0148	2.18773	tumors up vs. CPs
	Tnnt3	0.0016	6.66798	tumors up vs. CPs	0.00765	3.25336	tumors up vs. CPs
	Rad18	0.0016	3.04793	tumors up vs. CPs	5e-05	3.84324	tumors up vs. CPs
	Cdhr3	0.0016	2.3141	tumors up vs. CPs	5e-05	5.68096	tumors up vs. CPs
	Hmgb2	0.00165	2.06766	tumors up vs. CPs	5e-05	3.26406	tumors up vs. CPs
	Arhgef26	0.0017	1.65826	tumors up vs. CPs	0.0021	1.72536	tumors up vs. CPs
	Lrrc7	0.0017	2.08355	tumors up vs. CPs	0.0001	2.38417	tumors up vs. CPs
	Mir125b-2	0.0017	4.01059	tumors up vs. CPs	0.0125	3.50093	tumors up vs. CPs
	Wwc1	0.00175	1.41624	tumors up vs. CPs	0.0008	1.44149	tumors up vs. CPs
	Panx2	0.00175	2.53004	tumors up vs. CPs	0.0002	2.6578	tumors up vs. CPs
	Tiam2	0.00185	1.59556	tumors up vs. CPs	0.00445	1.52568	tumors up vs. CPs
	Wnt3	0.0019	2.94861	tumors up vs. CPs	5e-05	5.0006	tumors up vs. CPs
	Klhl25	0.00205	1.5552	tumors up vs. CPs	0.00035	1.60191	tumors up vs. CPs
	Vmn1r58	0.00205	1.83933	tumors up vs. CPs	0.00785	1.65586	tumors up vs. CPs
	Zhx2	0.00215	1.43378	tumors up vs. CPs	0.008	1.41451	tumors up vs. CPs
	Rn4.5s	0.00215	2.13186	tumors up vs. CPs	0.00095	2.3204	tumors up vs. CPs
	Birc5	0.00225	3.82001	tumors up vs. CPs	5e-05	4.96232	tumors up vs. CPs
	H1fx	0.00235	2.44504	tumors up vs. CPs	5e-05	2.25228	tumors up vs. CPs
	Snora15	0.0024	3.35869	tumors up vs. CPs	0.00855	2.19061	tumors up vs. CPs
	Fsd1	0.0024	4.38516	tumors up vs. CPs	0.01185	2.43135	tumors up vs. CPs
	8430408G22Rik	0.0026	4.5496	tumors up vs. CPs	0.0098	2.36611	tumors up vs. CPs
	Plekha4	0.00265	1.96799	tumors up vs. CPs	0.0024	1.618	tumors up vs. CPs
	Tnk2	0.00265	1.57419	tumors up vs. CPs	0.00025	1.64725	tumors up vs. CPs
	Zfp282	0.0027	1.61372	tumors up vs. CPs	0.0067	1.46912	tumors up vs. CPs
	G2e3	0.00275	1.67018	tumors up vs. CPs	0.00325	1.58321	tumors up vs. CPs
	Ccnb2	0.0029	4.61254	tumors up vs. CPs	5e-05	5.83358	tumors up vs. CPs
	Ccdc8	0.003	1.57602	tumors up vs. CPs	0.0009	1.53904	tumors up vs. CPs
	Celsr1	0.003	1.42005	tumors up vs. CPs	5e-05	1.85949	tumors up vs. CPs
	Lacc1	0.00305	1.68685	tumors up vs. CPs	0.00015	1.77691	tumors up vs. CPs
	Notum	0.00315	8.46427	tumors up vs. CPs	0.0004	6.97955	tumors up vs. CPs
	Zfp608	0.00325	1.41787	tumors up vs. CPs	0.00085	1.49491	tumors up vs. CPs
	Tpx2	0.00335	2.11977	tumors up vs. CPs	5e-05	4.44086	tumors up vs. CPs
	Psip1	0.0035	1.45687	tumors up vs. CPs	0.0012	1.5335	tumors up vs. CPs
	Mchr1	0.0035	10.6733	tumors up vs. CPs	5e-05	5.53924	tumors up vs. CPs
	Gli2	0.00355	1.8725	tumors up vs. CPs	0.01375	1.42057	tumors up vs. CPs
	Cmah	0.00365	1.79623	tumors up vs. CPs	0.0132	1.71291	tumors up vs. CPs
	Tmem121	0.00375	2.44806	tumors up vs. CPs	0.0014	2.3078	tumors up vs. CPs
	Gm10400	0.0038	17.2249	tumors up vs. CPs	0.00635	5.55609	tumors up vs. CPs
	Tle3	0.0042	1.38625	tumors up vs. CPs	5e-05	2.57274	tumors up vs. CPs
	Igfbp3	0.00445	1.47673	tumors up vs. CPs	0.0019	1.52555	tumors up vs. CPs
	Zfp334	0.00455	1.43966	tumors up vs. CPs	0.0019	1.48491	tumors up vs. CPs
	Nsl1	0.00455	2.38864	tumors up vs. CPs	5e-05	2.93056	tumors up vs. CPs
	Irx3	0.0046	2.41654	tumors up vs. CPs	5e-05	2.93665	tumors up vs. CPs
	Hnrpdl	0.00475	1.44781	tumors up vs. CPs	5e-05	1.82296	tumors up vs. CPs
	Hist1h2bb	0.00475	1.81388	tumors up vs. CPs	5e-05	3.30113	tumors up vs. CPs
	Rhoc	0.00495	1.4406	tumors up vs. CPs	0.00085	1.56624	tumors up vs. CPs
	Cercam	0.00495	1.72925	tumors up vs. CPs	5e-05	2.01291	tumors up vs. CPs
	Smc3	0.0053	1.4604	tumors up vs. CPs	0.00345	1.46415	tumors up vs. CPs
	Ddit4	0.00545	1.49129	tumors up vs. CPs	5e-05	2.08818	tumors up vs. CPs
	Psrc1	0.0057	2.5918	tumors up vs. CPs	0.0063	1.71969	tumors up vs. CPs
	Kcns3	0.0057	2.17168	tumors up vs. CPs	5e-05	21.5567	tumors up vs. CPs
	H2afx	0.0059	1.72112	tumors up vs. CPs	5e-05	3.04487	tumors up vs. CPs
	Rpl39	0.00595	1.49743	tumors up vs. CPs	0.0082	1.4151	tumors up vs. CPs
	Hmgb1	0.006	1.41336	tumors up vs. CPs	0.00435	1.40613	tumors up vs. CPs
	Snora30	0.0061	1.79995	tumors up vs. CPs	0.00805	1.84819	tumors up vs. CPs
	Cbx2	0.0062	1.83458	tumors up vs. CPs	0.00355	1.62931	tumors up vs. CPs
	Haus8	0.0063	1.91346	tumors up vs. CPs	0.0001	2.46983	tumors up vs. CPs
	Nckap5	0.00635	1.38321	tumors up vs. CPs	0.00045	1.72509	tumors up vs. CPs
	Gsg1l	0.0065	2.00751	tumors up vs. CPs	5e-05	4.48686	tumors up vs. CPs
	Cuedc1	0.00665	1.37349	tumors up vs. CPs	0.0003	1.52543	tumors up vs. CPs
	Ezh2	0.0067	1.72958	tumors up vs. CPs	0.0001	2.08725	tumors up vs. CPs
	Mat2a	0.00695	1.3643	tumors up vs. CPs	0.0023	1.43253	tumors up vs. CPs
	D630010B17Rik	0.007	4.7386	tumors up vs. CPs	5e-05	9.8506	tumors up vs. CPs
	Tcf12	0.00705	1.3502	tumors up vs. CPs	0.0116	1.32872	tumors up vs. CPs
	Slc22a15	0.00705	1.73858	tumors up vs. CPs	0.01505	1.58861	tumors up vs. CPs
	AI854517	0.00765	2.22052	tumors up vs. CPs	5e-05	3.9611	tumors up vs. CPs
	Ier5l	0.0079	2.86628	tumors up vs. CPs	0.01085	1.91629	tumors up vs. CPs
	2700046A07Rik	0.0079	23.7596	tumors up vs. CPs	0.00365	2.81907	tumors up vs. CPs
	Phip	0.00805	1.37561	tumors up vs. CPs	0.0005	1.5211	tumors up vs. CPs
	Parp1	0.00805	1.4004	tumors up vs. CPs	0.00035	1.52934	tumors up vs. CPs
	Cdc42ep2	0.0082	1.77576	tumors up vs. CPs	0.0008	1.94525	tumors up vs. CPs
	Sbspon	0.0084	1.58195	tumors up vs. CPs	5e-05	2.94404	tumors up vs. CPs
	Lmx1a	0.0086	1.34621	tumors up vs. CPs	5e-05	1.49879	tumors up vs. CPs
	Hist1h2ak	0.0087	2.10212	tumors up vs. CPs	5e-05	3.62416	tumors up vs. CPs
	Pitpnm2	0.0088	1.34056	tumors up vs. CPs	5e-05	1.60853	tumors up vs. CPs
	Sstr2	0.00895	4.09804	tumors up vs. CPs	0.01575	2.48298	tumors up vs. CPs
	Cdh13	0.009	2.39819	tumors up vs. CPs	5e-05	10.3762	tumors up vs. CPs
	Pmepa1	0.0102	1.39845	tumors up vs. CPs	0.00025	1.70568	tumors up vs. CPs
	Dusp1	0.0104	1.45594	tumors up vs. CPs	0.0007	1.73951	tumors up vs. CPs
	Nsg2	0.011	1.31759	tumors up vs. CPs	0.0002	1.49994	tumors up vs. CPs
	Rspo3	0.01105	1.86295	tumors up vs. CPs	5e-05	5.02979	tumors up vs. CPs
	Rrm2	0.01115	2.10777	tumors up vs. CPs	5e-05	5.05601	tumors up vs. CPs
	Ssrp1	0.0118	1.36615	tumors up vs. CPs	0.00035	1.52857	tumors up vs. CPs
	Hist2h4	0.01185	1.55443	tumors up vs. CPs	5e-05	2.26576	tumors up vs. CPs
	Stx3	0.0121	1.38736	tumors up vs. CPs	0.01585	1.36894	tumors up vs. CPs
	Numa1	0.01275	1.31242	tumors up vs. CPs	0.01135	1.31469	tumors up vs. CPs
	Acat2	0.0128	1.53566	tumors up vs. CPs	0.0002	1.87512	tumors up vs. CPs
	Fads1	0.0131	1.30909	tumors up vs. CPs	5e-05	1.6411	tumors up vs. CPs
	Mcm5	0.01315	1.66924	tumors up vs. CPs	5e-05	6.82164	tumors up vs. CPs
	Kcnmb4	0.01345	7.2219	tumors up vs. CPs	0.0005	2.93658	tumors up vs. CPs
	Suv39h1	0.0136	1.56597	tumors up vs. CPs	0.0061	1.49974	tumors up vs. CPs
	Pola2	0.0141	1.72474	tumors up vs. CPs	5e-05	1.95215	tumors up vs. CPs
	Bach2	0.01465	1.71602	tumors up vs. CPs	0.00765	1.59153	tumors up vs. CPs
	Optc	0.0148	2.60459	tumors up vs. CPs	5e-05	9.29301	tumors up vs. CPs
	Ddx23	0.01485	1.38464	tumors up vs. CPs	0.0006	1.54677	tumors up vs. CPs
	Eif3h	0.01505	1.4152	tumors up vs. CPs	0.00045	1.63044	tumors up vs. CPs
	Cdc7	0.01555	1.6783	tumors up vs. CPs	0.0002	2.35618	tumors up vs. CPs
	Ccdc85c	0.016	1.56943	tumors up vs. CPs	0.0034	1.74246	tumors up vs. CPs
	Rbl1	0.01605	1.76437	tumors up vs. CPs	0.00085	1.95162	tumors up vs. CPs
	Tpm4	0.0162	1.33721	tumors up vs. CPs	0.00045	1.46732	tumors up vs. CPs
	2610035F20Rik	0.0162	1.82823	tumors up vs. CPs	0.00025	2.2162	tumors up vs. CPs
