# Supplementary material for: SOX2 commands LIM homeobox transcription factors in choroid plexus development and tumorigenesis
Source: Neuro Oncol. 2025 Mar 25;27(8):2006–22. doi: 10.1093/neuonc/noaf085 (PMC12448815; doi:10.1093/neuonc/noaf085)
Supplement: noaf085_suppl_Supplementary_Table_S3 [file noaf085_suppl_supplementary_table_s3.xlsx]

## Sheet: Sheet1
	Table S3. Commonly upregulated genes (FDR<0.05) in NOTCH-driven CP tumors with SOX2-binding peaks.
	Gene Symbol	p_value	Fold-Change (tumor vs. CP at P21)	p_value	Fold-Change (tumor vs. CP at P0)	Average of fold changes at P0 and P21	Presence of Sox2 peaks in gene and/or 2kb flanking region
	Drd1a	5e-05	33.5505	5e-05	68.0196	50.785	Yes		Identified previously in glial cells
	1810041L15Rik	5e-05	76.6016	5e-05	22.8917	49.7466	Yes
	Wnt2b	5e-05	86.0622	5e-05	6.19969	46.1309	Yes
	Wnt3a	0.0011	40.5756	5e-05	28.6079	34.5917	Yes
	Wnt8b	5e-05	29.8751	5e-05	28.0036	28.9394	Yes
	5930412G12Rik	5e-05	47.7223	5e-05	7.88346	27.8029	Yes
	Hes5	0.00025	17.4619	5e-05	29.5921	23.527	Yes
	Lect1	5e-05	40.2712	0.00285	3.07305	21.6722	Yes
	Sp5	5e-05	34.2181	5e-05	6.21932	20.2187	Yes
	Arc	5e-05	7.62128	5e-05	32.6448	20.133	Yes
	Tmem132c	5e-05	30.5692	5e-05	9.5123	20.0408	Yes
	Fndc1	5e-05	32.9538	5e-05	6.03999	19.4969	Yes
	Pcsk6	5e-05	27.9887	5e-05	8.67799	18.3334	Yes
	Mboat1	5e-05	25.637	5e-05	8.00683	16.8219	Yes
	Pkdrej	5e-05	20.5237	5e-05	12.4038	16.4637	Yes
	Gdpd2	5e-05	26.4378	5e-05	3.30306	14.8705	Yes
	Tmem200a	5e-05	27.2123	0.00425	2.15223	14.6823	Yes
	Fhdc1	5e-05	24.932	5e-05	4.13107	14.5315	Yes
	Paqr6	5e-05	23.5591	5e-05	5.01274	14.2859	Yes
	Maob	5e-05	8.01285	5e-05	19.9084	13.9606	Yes
	Fam163a	5e-05	15.0839	5e-05	12.1057	13.5948	Yes
	Kcng3	5e-05	12.8512	5e-05	14.0359	13.4436	Yes
	Spon1	5e-05	22.0708	5e-05	4.22456	13.1477	Yes
	Sncaip	5e-05	22.4594	5e-05	2.75905	12.6092	Yes
	Rgs6	5e-05	21.0698	5e-05	3.33345	12.2016	Yes
	Wif1	5e-05	20.0391	5e-05	4.08297	12.061	Yes
	Abcg5	5e-05	18.0509	5e-05	5.91669	11.9838	Yes
	Cyp4f15	5e-05	19.7083	5e-05	3.06288	11.3856	Yes
	Nrarp	5e-05	12.8988	5e-05	9.78926	11.344	Yes
	Lrp1b	5e-05	15.256	5e-05	6.49413	10.8751	Yes
	Kif4	5e-05	16.8055	5e-05	4.20351	10.5045	Yes
	Sorcs1	5e-05	10.4887	5e-05	10.2301	10.3594	Yes
	Six3os1	5e-05	13.0169	5e-05	6.57192	9.79443	Yes
	Abcg8	5e-05	12.6839	5e-05	6.86151	9.77273	Yes
	Tmem26	5e-05	12.9162	5e-05	6.37345	9.64481	Yes
	Col22a1	5e-05	11.7586	5e-05	7.52634	9.64247	Yes
	Adamts18	5e-05	13.0738	0.0001	5.71285	9.39333	Yes
	Htra1	5e-05	9.97808	5e-05	8.24484	9.11146	Yes
	B4galnt3	0.0001	13.7066	5e-05	4.30389	9.00523	Yes
	Chrdl1	5e-05	12.296	5e-05	4.53811	8.41705	Yes
	Lrp2	5e-05	12.2813	5e-05	4.30872	8.29501	Yes
	Mlc1	5e-05	11.4933	5e-05	4.34506	7.9192	Yes
	Grm8	5e-05	3.75019	5e-05	11.8457	7.79793	Yes
	Ptprz1	5e-05	13.7491	0.0052	1.5153	7.63222	Yes
	Tmem132d	5e-05	10.8855	5e-05	4.18661	7.53604	Yes
	Afap1l2	5e-05	12.2211	5e-05	2.77321	7.49714	Yes
	Mfsd2a	5e-05	6.03348	5e-05	8.88454	7.45901	Yes
	Syt5	5e-05	9.81877	5e-05	5.03719	7.42798	Yes
	Col11a1	5e-05	10.2988	5e-05	4.53061	7.4147	Yes
	Rfx4	5e-05	12.1696	5e-05	2.63972	7.40466	Yes
	D630010B17Rik	0.007	4.7386	5e-05	9.8506	7.2946	Yes
	Pdgfrl	5e-05	8.47227	5e-05	5.33498	6.90362	Yes
	4933407L21Rik	5e-05	11.2739	0.00045	2.43874	6.85635	Yes
	Luzp2	5e-05	11.2869	0.0004	2.35477	6.82086	Yes
	Specc1	5e-05	10.0981	5e-05	3.54299	6.82055	Yes
	Slc1a3	5e-05	11.5673	5e-05	2.05052	6.80888	Yes
	Adcy8	5e-05	10.9358	5e-05	2.42386	6.67982	Yes
	Pde3a	5e-05	9.75023	5e-05	3.47705	6.61364	Yes
	Tnnt1	5e-05	8.21162	0.0014	4.78766	6.49964	Yes
	1700015E13Rik	0.00015	7.45587	0.0001	5.52255	6.48921	Yes
	Tst	5e-05	9.69255	5e-05	3.28097	6.48676	Yes
	6030419C18Rik	5e-05	8.82652	5e-05	4.132	6.47926	Yes
	Nkain4	5e-05	10.494	5e-05	2.43684	6.46544	Yes
	Sh3gl2	5e-05	8.22195	5e-05	4.67195	6.44695	Yes
	Csmd1	5e-05	8.5361	5e-05	4.30711	6.42161	Yes
	Heyl	5e-05	8.0404	5e-05	4.74478	6.39259	Yes
	Cdh13	0.009	2.39819	5e-05	10.3762	6.38722	Yes
	Nrp2	5e-05	10.0122	5e-05	2.42612	6.21917	Yes
	Ttyh1	5e-05	8.45341	5e-05	3.94307	6.19824	Yes
	Gpc1	5e-05	5.19258	5e-05	7.00983	6.1012	Yes
	Slc4a4	5e-05	9.46098	5e-05	2.67548	6.06823	Yes
	Sox6	5e-05	7.80003	5e-05	4.26337	6.0317	Yes
	Tbc1d4	5e-05	4.27063	5e-05	7.44771	5.85917	Yes
	Slc7a11	5e-05	9.04818	5e-05	2.66261	5.85539	Yes
	Sel1l3	5e-05	9.21558	5e-05	2.49139	5.85349	Yes
	Col5a3	5e-05	7.18834	5e-05	4.45933	5.82383	Yes
	Col1a2	5e-05	9.61132	5e-05	1.87009	5.7407	Yes
	Bdkrb1	5e-05	6.63666	0.00035	4.82729	5.73198	Yes
	C1qtnf3	5e-05	7.1107	5e-05	4.33152	5.72111	Yes
	Cdk6	5e-05	9.27983	5e-05	2.07064	5.67524	Yes
	Kank4	5e-05	9.23822	5e-05	2.08348	5.66085	Yes
	Sulf2	5e-05	9.31618	5e-05	1.94306	5.62962	Yes
	Mafb	5e-05	8.02127	5e-05	3.21145	5.61636	Yes
	Megf6	5e-05	8.83767	5e-05	2.35132	5.59449	Yes
	Fstl1	5e-05	8.42528	5e-05	2.50449	5.46488	Yes
	Musk	5e-05	9.10883	0.00835	1.71937	5.4141	Yes
	Ptprt	5e-05	8.37447	5e-05	2.26822	5.32135	Yes
	Ldb2	5e-05	8.4172	5e-05	2.16305	5.29013	Yes
	Ntng1	5e-05	7.32018	5e-05	3.15345	5.23681	Yes
	Prex1	5e-05	8.22478	5e-05	2.23631	5.23054	Yes
	Clstn2	5e-05	7.55614	5e-05	2.87272	5.21443	Yes
	Nos1ap	5e-05	5.55654	5e-05	4.86697	5.21175	Yes
	Cdh6	5e-05	7.25125	5e-05	3.14108	5.19617	Yes
	Nog	5e-05	7.26955	5e-05	3.03535	5.15245	Yes
	Atp10a	5e-05	6.35675	5e-05	3.8849	5.12083	Yes
	Synpo2	5e-05	8.27238	0.00035	1.96107	5.11673	Yes
	Eln	5e-05	6.01131	5e-05	4.12123	5.06627	Yes
	Chn2	5e-05	6.23808	5e-05	3.87959	5.05884	Yes
	Clec18a	5e-05	3.99751	5e-05	6.11899	5.05825	Yes
	Cadps2	5e-05	8.29915	0.0087	1.70705	5.0031	Yes
	Slc1a4	5e-05	8.28141	0.00135	1.64934	4.96537	Yes
	Cntnap2	5e-05	5.96091	5e-05	3.91091	4.93591	Yes
	Wnt9a	5e-05	6.28493	5e-05	3.46419	4.87456	Yes
	Ctnna2	5e-05	7.47623	0.0006	2.26422	4.87023	Yes
	Top2a	5e-05	3.74309	5e-05	5.97018	4.85664	Yes
	Slit3	5e-05	5.0594	5e-05	4.64344	4.85142	Yes
	Megf10	5e-05	7.0386	0.0001	2.58449	4.81155	Yes
	Btbd17	5e-05	6.86271	0.00035	2.70581	4.78426	Yes
	Tenm1	5e-05	6.90167	5e-05	2.63072	4.7662	Yes
	Arl4c	5e-05	6.50012	5e-05	3.02874	4.76443	Yes
	5330434G04Rik	5e-05	5.08358	5e-05	4.42091	4.75224	Yes
	Itga2	5e-05	7.21948	0.00095	2.24428	4.73188	Yes
	Kcnn3	5e-05	7.18069	0.0003	2.15924	4.66996	Yes
	Fmo1	5e-05	7.46677	5e-05	1.83713	4.65195	Yes
	Apba2	5e-05	6.13484	5e-05	3.1009	4.61787	Yes
	Lix1	5e-05	6.71084	0.00075	2.42834	4.56959	Yes
	Ctnnd2	5e-05	5.76441	5e-05	3.33403	4.54922	Yes
	Bambi	5e-05	5.33006	5e-05	3.73342	4.53174	Yes
	Bhmt	5e-05	4.98216	5e-05	4.01162	4.49689	Yes
	Nkain3	5e-05	5.8422	0.0002	3.13252	4.48736	Yes
	Tmod2	5e-05	7.05406	5e-05	1.89962	4.47684	Yes
	Ncam1	5e-05	6.05542	5e-05	2.78023	4.41783	Yes
	Rerg	5e-05	5.99735	5e-05	2.74543	4.37139	Yes
	Nmnat2	5e-05	5.60299	5e-05	3.11467	4.35883	Yes
	Bai1	5e-05	3.89947	5e-05	4.76321	4.33134	Yes
	Igfbpl1	5e-05	6.62099	5e-05	2.04167	4.33133	Yes
	Adamts8	5e-05	5.19928	5e-05	3.40455	4.30192	Yes
	Tspan7	5e-05	6.74227	5e-05	1.81365	4.27796	Yes
	Adamts17	5e-05	4.81619	5e-05	3.64259	4.22939	Yes
	Enox1	5e-05	5.56294	0.0001	2.85702	4.20998	Yes
	Rmst	5e-05	4.78209	5e-05	3.62343	4.20276	Yes
	Ccdc68	5e-05	4.73289	5e-05	3.55977	4.14633	Yes
	Adamts6	5e-05	5.9375	5e-05	2.34764	4.14257	Yes
	Lmo3	5e-05	5.38216	0.0001	2.8994	4.14078	Yes
	C530008M17Rik	5e-05	5.99058	5e-05	2.24585	4.11821	Yes
	Ndrg1	5e-05	6.64398	0.00035	1.58936	4.11667	Yes
	Palld	5e-05	6.13557	0.0033	1.95151	4.04354	Yes
	Kcnk5	5e-05	4.9126	5e-05	3.10527	4.00893	Yes
	Cdhr3	0.0016	2.3141	5e-05	5.68096	3.99753	Yes
	Kdr	5e-05	6.25629	0.0001	1.56238	3.90934	Yes
	Cbr2	5e-05	5.03288	0.01245	2.78295	3.90791	Yes
	Tcerg1l	5e-05	5.7925	0.00035	1.99208	3.89229	Yes
	Fndc4	5e-05	5.15403	5e-05	2.62048	3.88726	Yes
	Plekhh2	5e-05	5.28318	5e-05	2.43202	3.8576	Yes
	Lamb2	5e-05	4.28781	5e-05	3.41656	3.85219	Yes
	1190002N15Rik	0.00015	1.69511	5e-05	5.96205	3.82858	Yes
	Parvb	5e-05	5.84191	0.00315	1.76549	3.8037	Yes
	Hist3h2ba	5e-05	4.95358	0.00015	2.63703	3.7953	Yes
	Adamts15	5e-05	4.99563	5e-05	2.57882	3.78723	Yes
	Mical1	5e-05	5.52557	5e-05	2.02563	3.7756	Yes
	3110039I08Rik	5e-05	4.11274	5e-05	3.34135	3.72705	Yes
	Egflam	5e-05	4.95076	5e-05	2.49452	3.72264	Yes
	Fzd9	0.0001	4.18031	5e-05	3.19064	3.68548	Yes
	Lmo2	5e-05	5.11001	5e-05	2.2153	3.66265	Yes
	Gxylt2	5e-05	4.71237	5e-05	2.59808	3.65522	Yes
	Sv2b	5e-05	4.5763	5e-05	2.68678	3.63154	Yes
	Pgf	5e-05	5.6864	0.00765	1.56815	3.62727	Yes
	Scml4	5e-05	5.1369	0.0018	2.08867	3.61278	Yes
	Jam2	5e-05	5.51959	0.00025	1.6992	3.6094	Yes
	Slmo1	0.00055	3.1378	0.0001	4.05282	3.59531	Yes
	Lmx1b	5e-05	4.10527	5e-05	3.02642	3.56585	Yes
	Arl5c	0.0016	4.92838	0.0148	2.18773	3.55806	Yes
	Ptn	5e-05	3.85484	5e-05	3.20425	3.52954	Yes
	Pde1c	5e-05	5.30774	0.0123	1.74182	3.52478	Yes
	Gem	0.00015	3.22666	5e-05	3.81027	3.51846	Yes
	Dock11	5e-05	4.44316	5e-05	2.59279	3.51798	Yes
	Ext1	5e-05	4.75141	5e-05	2.24532	3.49836	Yes
	Gja1	5e-05	5.61168	0.00665	1.36394	3.48781	Yes
	Fads2	5e-05	3.8208	5e-05	3.14345	3.48212	Yes
	Hist2h2bb	5e-05	3.93911	5e-05	3.01629	3.4777	Yes
	Fam129a	5e-05	4.56346	0.00025	2.38305	3.47326	Yes
	Grhl1	0.00065	2.57416	5e-05	4.25029	3.41222	Yes
	Ap1s1	5e-05	5.17992	0.01185	1.6372	3.40856	Yes
	Notch1	5e-05	4.34918	5e-05	2.45836	3.40377	Yes
	Grid1	5e-05	4.12645	0.00025	2.67594	3.40119	Yes
	Gas1	5e-05	4.72564	5e-05	2.03507	3.38035	Yes
	Tspan18	5e-05	4.93145	5e-05	1.77318	3.35231	Yes
	Lingo1	5e-05	3.74914	5e-05	2.91805	3.33359	Yes
	Cyp1b1	5e-05	5.11076	0.0003	1.53728	3.32402	Yes
	Ccdc85a	5e-05	4.17239	5e-05	2.38176	3.27707	Yes
	Zdhhc2	5e-05	4.2309	0.0009	2.30536	3.26813	Yes
	Rbms3	5e-05	4.49356	5e-05	2.0427	3.26813	Yes
	Ctgf	5e-05	3.50967	5e-05	2.98764	3.24866	Yes
	Grip1	5e-05	3.9293	5e-05	2.56014	3.24472	Yes
	Lrrk1	5e-05	4.71927	0.0022	1.72056	3.21992	Yes
	Slc24a3	5e-05	4.0303	5e-05	2.3742	3.20225	Yes
	Unc5c	5e-05	3.85156	5e-05	2.44217	3.14686	Yes
	Msx2	5e-05	2.49855	5e-05	3.77206	3.1353	Yes
	Cspg5	5e-05	4.48648	5e-05	1.74671	3.1166	Yes
	AI854517	0.00765	2.22052	5e-05	3.9611	3.09081	Yes
	Pag1	5e-05	4.10759	5e-05	2.04051	3.07405	Yes
	Daam2	5e-05	4.61086	0.0004	1.51865	3.06475	Yes
	Olfml2a	5e-05	3.59603	5e-05	2.52675	3.06139	Yes
	Dock10	5e-05	3.24034	5e-05	2.8627	3.05152	Yes
	Ranbp3l	5e-05	4.19915	0.0031	1.83091	3.01503	Yes
	C130071C03Rik	5e-05	3.1177	0.0003	2.87983	2.99876	Yes
	Ecm2	5e-05	3.03002	5e-05	2.90359	2.9668	Yes
	Fzd3	5e-05	3.74449	5e-05	2.16146	2.95297	Yes
	Htra3	5e-05	4.16663	0.00325	1.70755	2.93709	Yes
	Fbln5	5e-05	4.36823	0.00365	1.4383	2.90326	Yes
	Hes1	5e-05	3.02386	5e-05	2.7405	2.88218	Yes
	Gab1	5e-05	4.04387	5e-05	1.69727	2.87057	Yes
	Pdzrn3	5e-05	2.20569	5e-05	3.5295	2.86759	Yes
	Psat1	5e-05	3.17268	5e-05	2.55974	2.86621	Yes
	Hist1h2ak	0.0087	2.10212	5e-05	3.62416	2.86314	Yes
	Mycl1	5e-05	3.32804	5e-05	2.36558	2.84681	Yes
	Pygl	5e-05	3.94984	5e-05	1.73074	2.84029	Yes
	Kcnma1	5e-05	3.94128	0.0044	1.72458	2.83293	Yes
	Gpsm2	0.0001	2.33246	5e-05	3.33164	2.83205	Yes
	Ccdc80	5e-05	4.14966	0.00085	1.49778	2.82372	Yes
	Ror2	5e-05	3.53915	5e-05	2.05944	2.79929	Yes
	Slc25a34	5e-05	3.78585	0.0078	1.80051	2.79318	Yes
	Pla2r1	5e-05	3.01907	5e-05	2.54617	2.78262	Yes
	Gadd45b	5e-05	3.05302	0.0002	2.51214	2.78258	Yes
	Chst11	5e-05	2.4513	5e-05	3.08833	2.76981	Yes
	Prrx1	5e-05	3.85961	0.001	1.65382	2.75672	Yes
	Bcl2l11	5e-05	4.01532	0.01355	1.49381	2.75456	Yes
	Adamts10	5e-05	3.80026	5e-05	1.69891	2.74958	Yes
	Marcks	5e-05	4.14923	0.0093	1.34583	2.74753	Yes
	Fbln1	5e-05	2.52894	5e-05	2.96411	2.74653	Yes
	Slit2	5e-05	2.87084	5e-05	2.62201	2.74643	Yes
	Map3k8	0.0001	2.50127	5e-05	2.98393	2.7426	Yes
	Lpcat1	5e-05	2.37127	5e-05	3.09522	2.73324	Yes
	Sfxn1	5e-05	3.02754	5e-05	2.43041	2.72897	Yes
	Mrc1	5e-05	3.58693	5e-05	1.86268	2.7248	Yes
	1500009C09Rik	5e-05	3.61946	0.00305	1.82682	2.72314	Yes
	Bmp5	5e-05	2.83637	5e-05	2.58452	2.71045	Yes
	Tiam1	5e-05	3.57034	0.00045	1.78321	2.67677	Yes
	Zic4	5e-05	3.20635	5e-05	2.11834	2.66235	Yes
	1700025G04Rik	5e-05	3.39751	0.0002	1.88497	2.64124	Yes
	Scrn1	5e-05	3.62606	0.0002	1.63617	2.63111	Yes
	Cep112	5e-05	2.93397	5e-05	2.32449	2.62923	Yes
	Bai2	5e-05	3.57809	0.0007	1.67977	2.62893	Yes
	Lrp8	5e-05	3.47013	5e-05	1.76704	2.61858	Yes
	Slc22a23	5e-05	3.23661	5e-05	1.98258	2.6096	Yes
	Pld2	5e-05	2.93222	5e-05	2.28632	2.60927	Yes
	Edn3	5e-05	3.41681	0.0054	1.74919	2.583	Yes
	Ccbe1	5e-05	2.60074	5e-05	2.54053	2.57063	Yes
	Gm5577	5e-05	3.27342	0.0109	1.86375	2.56859	Yes
	Hunk	5e-05	3.45499	5e-05	1.67258	2.56379	Yes
	Tspan9	5e-05	1.94814	5e-05	3.07789	2.51302	Yes
	Atp2b4	5e-05	2.49768	5e-05	2.52303	2.51035	Yes
	Eda	5e-05	2.50967	5e-05	2.37081	2.44024	Yes
	Ccdc88c	5e-05	1.61485	5e-05	3.24868	2.43177	Yes
	Lamc1	5e-05	2.9336	5e-05	1.79251	2.36306	Yes
	Scd1	5e-05	2.10459	5e-05	2.60562	2.35511	Yes
	2610203C20Rik	5e-05	2.57653	5e-05	2.11497	2.34575	Yes
	Csf1	5e-05	3.00838	0.0002	1.68055	2.34446	Yes
	Cpe	5e-05	3.23538	0.00255	1.44714	2.34126	Yes
	Cotl1	5e-05	3.25785	0.01535	1.34746	2.30265	Yes
	Mtss1l	5e-05	2.9515	5e-05	1.6387	2.2951	Yes
	Frmd6	5e-05	2.96445	0.00075	1.61095	2.2877	Yes
	Wscd1	5e-05	2.56145	5e-05	1.97788	2.26966	Yes
	Sbspon	0.0084	1.58195	5e-05	2.94404	2.26299	Yes
	Ank	5e-05	2.97744	0.00585	1.51936	2.2484	Yes
	Lrrc7	0.0017	2.08355	0.0001	2.38417	2.23386	Yes
	Rn4.5s	0.00215	2.13186	0.00095	2.3204	2.22613	Yes
	Cit	5e-05	2.73143	0.00465	1.71519	2.22331	Yes
	Plekhg2	5e-05	2.39419	5e-05	2.04066	2.21743	Yes
	Fam181b	0.00085	1.6727	5e-05	2.73062	2.20166	Yes
	Sdk1	5e-05	2.53683	5e-05	1.86109	2.19896	Yes
	Rhoj	5e-05	2.6532	5e-05	1.74043	2.19682	Yes
	Asic2	5e-05	2.50985	0.00015	1.85092	2.18038	Yes
	Gab2	5e-05	2.67046	5e-05	1.65939	2.16493	Yes
	Nin	5e-05	2.47281	5e-05	1.85181	2.16231	Yes
	Ttc28	5e-05	2.64876	5e-05	1.67221	2.16048	Yes
	Serpine2	5e-05	2.72766	0.0004	1.56852	2.14809	Yes
	Epas1	5e-05	2.85794	0.0024	1.40595	2.13194	Yes
	Proser2	0.0004	2.40888	0.01415	1.85421	2.13154	Yes
	Zic3	5e-05	2.16939	5e-05	2.07317	2.12128	Yes
	Btbd3	5e-05	2.11512	5e-05	2.11324	2.11418	Yes
	Prss23	5e-05	2.69528	0.00135	1.52327	2.10927	Yes
	Tspan5	5e-05	2.2651	5e-05	1.94515	2.10513	Yes
	Hdac9	0.0007	1.8998	5e-05	2.30687	2.10334	Yes
	Lphn2	5e-05	2.61421	0.0002	1.57769	2.09595	Yes
	Bcl2	5e-05	2.10064	5e-05	2.066	2.08332	Yes
	Plxnb1	5e-05	2.47111	5e-05	1.68394	2.07753	Yes
	Hip1	5e-05	2.44162	5e-05	1.70053	2.07107	Yes
	Pde5a	5e-05	1.9438	5e-05	2.17166	2.05773	Yes
	Sytl2	5e-05	2.2793	5e-05	1.8275	2.0534	Yes
	Ildr2	5e-05	2.73669	0.0089	1.35754	2.04712	Yes
	Gata2	5e-05	2.25766	0.0009	1.82548	2.04157	Yes
	Gpc6	5e-05	2.58306	0.0009	1.49124	2.03715	Yes
	Lgi1	5e-05	1.77311	5e-05	2.29316	2.03314	Yes
	Psd3	5e-05	2.48363	5e-05	1.57638	2.03001	Yes
	Sh3pxd2b	5e-05	1.93024	5e-05	2.12126	2.02575	Yes
	Cdc7	0.01555	1.6783	0.0002	2.35618	2.01724	Yes
	Gli3	5e-05	2.54347	0.00345	1.48563	2.01455	Yes
	Frmd4b	5e-05	2.13592	5e-05	1.88833	2.01212	Yes
	Glul	5e-05	2.15039	5e-05	1.83602	1.99321	Yes
	Dnahc2	5e-05	2.60047	0.0055	1.36589	1.98318	Yes
	Ehd3	5e-05	2.5132	0.00745	1.45143	1.98231	Yes
	Tle3	0.0042	1.38625	5e-05	2.57274	1.9795	Yes
	Mxi1	5e-05	2.49602	0.0025	1.45308	1.97455	Yes
	Rnu11	5e-05	2.13464	5e-05	1.80048	1.96756	Yes
	Setbp1	5e-05	2.39317	0.00075	1.53545	1.96431	Yes
	Spock2	5e-05	2.53187	0.0122	1.39396	1.96291	Yes
	Tgfb2	5e-05	1.69747	5e-05	2.19622	1.94684	Yes
	Kazn	5e-05	2.44207	0.0034	1.43865	1.94036	Yes
	Ldlrad4	5e-05	1.93059	0.0002	1.89011	1.91035	Yes
	Rnd3	5e-05	2.20983	0.0018	1.60625	1.90804	Yes
	Gucy1a2	5e-05	1.95912	5e-05	1.85634	1.90773	Yes
	Dgki	5e-05	2.04708	0.0003	1.76436	1.90572	Yes
	Unc13b	5e-05	1.66526	5e-05	2.13317	1.89922	Yes
	Tjp1	5e-05	2.45512	0.00795	1.3402	1.89766	Yes
	Cdon	5e-05	2.15431	5e-05	1.64077	1.89754	Yes
	Trabd2b	0.00045	1.88247	5e-05	1.91094	1.8967	Yes
	Ptprg	5e-05	2.13604	5e-05	1.65428	1.89516	Yes
	Abca5	0.0011	1.41143	5e-05	2.37521	1.89332	Yes
	A730017L22Rik	0.00015	2.15904	0.01025	1.61622	1.88763	Yes
	Tpm1	5e-05	2.066	5e-05	1.69456	1.88028	Yes
	Mpdz	5e-05	1.68872	5e-05	2.06899	1.87885	Yes
	Hopx	5e-05	1.97209	0.00035	1.77642	1.87426	Yes
	Pter	5e-05	2.03018	0.00685	1.70652	1.86835	Yes
	Mtss1	5e-05	2.32865	0.0044	1.40037	1.86451	Yes
	Lmo7	0.0003	1.73844	5e-05	1.98902	1.86373	Yes
	Col5a1	5e-05	2.1361	5e-05	1.59088	1.86349	Yes
	Vangl2	0.0001	2.12552	0.00305	1.5944	1.85996	Yes
	Rbl1	0.01605	1.76437	0.00085	1.95162	1.85799	Yes
	Cdh2	0.0001	1.88664	5e-05	1.81034	1.84849	Yes
	Auts2	0.0002	2.23261	0.0063	1.46222	1.84742	Yes
	Klf12	5e-05	1.90462	0.00025	1.78286	1.84374	Yes
	Tnfrsf19	5e-05	1.97493	5e-05	1.70205	1.83849	Yes
	Pola2	0.0141	1.72474	5e-05	1.95215	1.83845	Yes
	Kirrel	5e-05	2.05534	5e-05	1.61471	1.83502	Yes
	Zc3hav1l	5e-05	2.12411	0.00405	1.53955	1.83183	Yes
	Tenm3	5e-05	1.58358	5e-05	2.07484	1.82921	Yes
	Plekha7	5e-05	2.03713	5e-05	1.6128	1.82496	Yes
	Rab31	5e-05	2.19082	0.0052	1.45239	1.82161	Yes
	Col4a2	5e-05	2.31085	0.0111	1.32581	1.81833	Yes
	Jun	0.00055	1.72796	5e-05	1.9009	1.81443	Yes
	Sorbs1	5e-05	2.26223	0.01325	1.3389	1.80056	Yes
	Ppargc1b	0.0002	1.95542	0.00625	1.63852	1.79697	Yes
	Tns3	5e-05	2.28383	0.0148	1.29898	1.79141	Yes
	Ski	5e-05	2.13465	0.00155	1.43934	1.787	Yes
	Epb4.1l2	5e-05	2.15919	0.01165	1.37217	1.76568	Yes
	Tanc1	5e-05	1.92543	0.0001	1.59955	1.76249	Yes
	Mid1ip1	5e-05	1.94047	0.00125	1.58267	1.76157	Yes
	Gpr98	0.0001	1.55453	5e-05	1.96608	1.76031	Yes
	Shisa6	0.0002	1.92314	0.0079	1.58556	1.75435	Yes
	Cdk14	5e-05	1.80195	0.0001	1.7031	1.75252	Yes
	Fasn	5e-05	1.77093	5e-05	1.73057	1.75075	Yes
	Mllt3	5e-05	1.98363	0.00195	1.51402	1.74883	Yes
	Lix1l	5e-05	1.90791	0.0009	1.58072	1.74432	Yes
	Prkca	5e-05	1.94471	0.0009	1.5326	1.73866	Yes
	Itpr2	5e-05	2.03793	0.01415	1.43802	1.73798	Yes
	Slc9a3r1	5e-05	1.59936	5e-05	1.87206	1.73571	Yes
	Gramd4	0.00025	1.63815	5e-05	1.80363	1.72089	Yes
	Dzip1l	0.00085	1.57341	5e-05	1.86031	1.71686	Yes
	Ptprd	5e-05	2.07508	0.0118	1.35238	1.71373	Yes
	Ergic1	5e-05	1.67191	5e-05	1.75187	1.71189	Yes
	Col4a6	0.00055	1.63213	5e-05	1.77495	1.70354	Yes
	Arhgef26	0.0017	1.65826	0.0021	1.72536	1.69181	Yes
	Ntn1	5e-05	1.84888	0.00095	1.51371	1.68129	Yes
	Lrig3	5e-05	1.74681	0.0005	1.60795	1.67738	Yes
	Glis3	5e-05	1.99931	0.0077	1.34102	1.67017	Yes
	Sh3kbp1	5e-05	1.71322	0.0006	1.62083	1.66703	Yes
	Slc22a15	0.00705	1.73858	0.01505	1.58861	1.6636	Yes
	Ccdc85c	0.016	1.56943	0.0034	1.74246	1.65594	Yes
	Bach2	0.01465	1.71602	0.00765	1.59153	1.65377	Yes
	Zfp532	5e-05	1.95222	0.00945	1.35315	1.65268	Yes
	Amotl1	5e-05	1.91397	0.0029	1.38354	1.64875	Yes
	Col18a1	5e-05	1.51041	5e-05	1.78224	1.64633	Yes
	Wls	5e-05	1.69508	5e-05	1.59151	1.6433	Yes
	2015-09-08	5e-05	1.7196	0.0002	1.56438	1.64199	Yes
	Itsn1	0.0003	1.71478	0.003	1.56654	1.64066	Yes
	Celsr1	0.003	1.42005	5e-05	1.85949	1.63977	Yes
	Gm17821	0.00015	1.66193	0.0003	1.59812	1.63003	Yes
	Nfia	5e-05	1.75611	0.00015	1.49778	1.62695	Yes
	G2e3	0.00275	1.67018	0.00325	1.58321	1.62669	Yes
	Synm	5e-05	1.76449	0.0017	1.47818	1.62134	Yes
	Crtc1	5e-05	1.82394	0.01265	1.40897	1.61646	Yes
	Zic1	5e-05	1.76575	0.0008	1.4508	1.60828	Yes
	Dusp1	0.0104	1.45594	0.0007	1.73951	1.59772	Yes
	Irs1	5e-05	1.60488	5e-05	1.56298	1.58393	Yes
	Matn2	5e-05	1.76758	0.0019	1.39185	1.57972	Yes
	Sipa1l2	5e-05	1.82205	0.01295	1.3326	1.57732	Yes
	Dpp8	5e-05	1.74801	0.0031	1.40278	1.5754	Yes
	Svil	5e-05	1.72976	0.00335	1.41426	1.57201	Yes
	Igsf3	5e-05	1.63053	5e-05	1.50856	1.56954	Yes
	Tiam2	0.00185	1.59556	0.00445	1.52568	1.56062	Yes
	Zic2	5e-05	1.64286	0.0012	1.47482	1.55884	Yes
	Ccdc8	0.003	1.57602	0.0009	1.53904	1.55753	Yes
	Nckap5	0.00635	1.38321	0.00045	1.72509	1.55415	Yes
	Cask	5e-05	1.70729	0.0131	1.39276	1.55003	Yes
	Il17rd	0.0009	1.53082	0.0003	1.56845	1.54964	Yes
	Zfand5	0.0004	1.54697	0.00125	1.50972	1.52834	Yes
	Eif3h	0.01505	1.4152	0.00045	1.63044	1.52282	Yes
	Adcy5	0.00015	1.62737	0.0141	1.40089	1.51413	Yes
	Stox2	5e-05	1.66557	0.0095	1.3451	1.50533	Yes
	Myh9	5e-05	1.49816	0.00045	1.46649	1.48232	Yes
	Phldb1	0.0006	1.56595	0.0044	1.39571	1.48083	Yes
	Leprel2	0.0007	1.58652	0.01535	1.36711	1.47681	Yes
	Fads1	0.0131	1.30909	5e-05	1.6411	1.4751	Yes
	Pitpnm2	0.0088	1.34056	5e-05	1.60853	1.47455	Yes
	Map3k1	0.0009	1.50347	0.00405	1.42749	1.46548	Yes
	Smc3	0.0053	1.4604	0.00345	1.46415	1.46227	Yes
	Zfp704	5e-05	1.60615	0.0114	1.31533	1.46074	Yes
	Zfp608	0.00325	1.41787	0.00085	1.49491	1.45639	Yes
	Fgfr1	0.0002	1.4952	0.00195	1.40544	1.45032	Yes
	Cuedc1	0.00665	1.37349	0.0003	1.52543	1.44946	Yes
	Phip	0.00805	1.37561	0.0005	1.5211	1.44836	Yes
	Wwc1	0.00175	1.41624	0.0008	1.44149	1.42887	Yes
	Zhx2	0.00215	1.43378	0.008	1.41451	1.42414	Yes
	Lmx1a	0.0086	1.34621	5e-05	1.49879	1.4225	Yes
	Ptpn13	0.0015	1.42069	0.0016	1.40333	1.41201	Yes
	Hmgb1	0.006	1.41336	0.00435	1.40613	1.40975	Yes
	Nsg2	0.011	1.31759	0.0002	1.49994	1.40877	Yes
	Notch2	0.00045	1.4809	0.01505	1.32341	1.40216	Yes
	Mat2a	0.00695	1.3643	0.0023	1.43253	1.39841	Yes
	Flna	0.0012	1.43391	0.00795	1.3401	1.38701	Yes
	Tcf12	0.00705	1.3502	0.0116	1.32872	1.33946	Yes
	Numa1	0.01275	1.31242	0.01135	1.31469	1.31355	Yes
