# Supplementary material for: SOX2 commands LIM homeobox transcription factors in choroid plexus development and tumorigenesis
Source: Neuro Oncol. 2025 Mar 25;27(8):2006–22. doi: 10.1093/neuonc/noaf085 (PMC12448815; doi:10.1093/neuonc/noaf085)
Supplement: noaf085_suppl_Supplementary_Table_S4 [file noaf085_suppl_supplementary_table_s4.xlsx]

## Sheet: enrichment (2)-Sox2 target-GO
	Table S4. GO analysis of SOX2 transcriptional targets in NOTCH-driven CP tumors.
	Enrichment FDR	nGenes	Pathway Genes	Fold Enrichment	Pathway	Genes
	2.18e-05	23	2685	3.60518	Anatomical structure morphogenesis	Hdac9 Wnt3a Gata2 Itga2 Ccdc88c Msx2 Hes1 Arc Bambi Lmx1a Lrp2 Wnt2b Gab1 Grip1 Arhgef26 Sdk1 Hes5 Sox6 Bcl2 Eda Tnnt1 Sp5 Nrarp
	4.04e-05	8	213	15.8072	Anterior/posterior pattern specification	Wnt3a Msx2 Hes1 Arc Wnt2b Pcsk6 Hes5 Nrarp
	6.92e-05	3	5	252.519	Regulation of forebrain neuron differentiation	Gata2 Hes1 Hes5
	6.92e-05	9	348	10.8844	Regionalization	Wnt3a Msx2 Hes1 Arc Lrp2 Wnt2b Pcsk6 Hes5 Nrarp
	0.000126086	14	1144	5.15045	Anatomical structure formation involved in morphogenesis	Hdac9 Wnt3a Gata2 Itga2 Msx2 Hes1 Lrp2 Wnt2b Gab1 Sdk1 Hes5 Eda Tnnt1 Nrarp
	0.000129019	8	286	11.7725	Canonical Wnt signaling pathway	Wnt3a Ccdc88c Bambi Lmx1a Wnt2b Wnt8b Eda Nrarp
	0.000140527	15	1380	4.57462	Positive regulation of developmental process	Wnt3a Gata2 Asic2 Msx2 Hes1 Bambi Lmx1a Lrp2 Edn3 Wnt2b Lmo3 Gab1 Grip1 Sox6 Bcl2
	0.000143275	20	2526	3.33227	Regulation of developmental process	Wnt3a Gata2 Asic2 Msx2 Hes1 Arc Bambi Lmx1a Lrp2 Edn3 Wnt2b Lmo3 Gab1 Lmo2 Grip1 Sdk1 Hes5 Sox6 Bcl2 Nrarp
	0.000162569	13	1041	5.25576	Animal organ morphogenesis	Wnt3a Gata2 Itga2 Msx2 Hes1 Lrp2 Wnt2b Sdk1 Hes5 Sox6 Bcl2 Eda Sp5
	0.000177034	9	446	8.4928	Pattern specification process	Wnt3a Msx2 Hes1 Arc Lrp2 Wnt2b Pcsk6 Hes5 Nrarp
	0.000177034	17	1900	3.76564	Tissue development	Wnt3a Itga2 Ccdc88c Msx2 Hes1 Arc Bambi Lrp2 Edn3 Wnt2b Gab1 Arhgef26 Hes5 Sox6 Bcl2 Eda Nrarp
	0.000177034	12	887	5.69378	Tube morphogenesis	Hdac9 Wnt3a Gata2 Msx2 Hes1 Lrp2 Wnt2b Gab1 Hes5 Bcl2 Eda Nrarp
	0.000273052	6	155	16.2916	BMP signaling pathway	Wnt3a Msx2 Hes1 Bambi Lrp2 Hes5
	0.000273052	20	2713	3.10258	Regulation of multicellular organismal process	Hdac9 Wnt3a Gata2 Itga2 Asic2 Msx2 Hes1 Bambi Abcg8 Lrp2 Edn3 Wnt2b Gab1 Lmo2 Abcg5 Hes5 Sox6 Bcl2 Tnnt1 Nrarp
	0.000273052	8	357	9.43116	Epithelial tube morphogenesis	Wnt3a Msx2 Hes1 Lrp2 Wnt2b Hes5 Bcl2 Nrarp
	0.000334157	13	1169	4.68028	Embryo development	Wnt3a Gata2 Itga2 Msx2 Hes1 Lrp2 Wnt2b Pcsk6 Gab1 Lmo2 Hes5 Sox6 Nrarp
	0.000351814	7	266	11.0754	Cell fate commitment	Wnt3a Gata2 Hes1 Wnt2b Hes5 Sox6 Bcl2
	0.000351814	6	170	14.8541	Response to BMP	Wnt3a Msx2 Hes1 Bambi Lrp2 Hes5
	0.000351814	6	170	14.8541	Cellular response to BMP stimulus	Wnt3a Msx2 Hes1 Bambi Lrp2 Hes5
	0.00037604	8	408	8.25226	Cell-cell signaling by wnt	Wnt3a Ccdc88c Bambi Lmx1a Wnt2b Wnt8b Eda Nrarp
	0.00037604	2	2	420.865	Negative regulation of intestinal lipid absorption	Abcg8 Abcg5
	0.00037604	2	2	420.865	Negative regulation of intestinal phytosterol absorption	Abcg8 Abcg5
	0.00037604	8	406	8.29291	Wnt signaling pathway	Wnt3a Ccdc88c Bambi Lmx1a Wnt2b Wnt8b Eda Nrarp
	0.00037604	25	4330	2.42994	Cell differentiation	Hdac9 Wnt3a Gata2 Itga2 Ccdc88c Msx2 Hes1 Arc Bambi Lmx1a Lrp2 Edn3 Wnt2b Lmo3 Lmo2 Grip1 Arhgef26 Mboat1 Sdk1 Hes5 Sox6 Bcl2 Eda Tnnt1 Nrarp
	0.00037604	14	1470	4.00824	Neuron differentiation	Hdac9 Wnt3a Gata2 Hes1 Arc Lmx1a Lrp2 Edn3 Wnt2b Grip1 Mboat1 Sdk1 Hes5 Bcl2
	0.00037604	5	98	21.4727	Regulation of BMP signaling pathway	Msx2 Hes1 Bambi Lrp2 Hes5
	0.00037604	3	15	84.1731	Negative regulation of epidermal cell differentiation	Msx2 Hes1 Hes5
	0.00037604	3	15	84.1731	Negative regulation of epidermis development	Msx2 Hes1 Hes5
	0.00037604	2	2	420.865	Negative regulation of intestinal cholesterol absorption	Abcg8 Abcg5
	0.00037604	25	4404	2.38911	Cellular developmental process	Hdac9 Wnt3a Gata2 Itga2 Ccdc88c Msx2 Hes1 Arc Bambi Lmx1a Lrp2 Edn3 Wnt2b Lmo3 Lmo2 Grip1 Arhgef26 Mboat1 Sdk1 Hes5 Sox6 Bcl2 Eda Tnnt1 Nrarp
